# Supplementary material for: Evaluating spoken language as a biomarker for automated screening of cognitive impairment
Source: Commun Med (Lond). 2025 Dec 12;6:6. doi: 10.1038/s43856-025-01263-1 (PMC12770543; doi:10.1038/s43856-025-01263-1)
Supplement: Supplementary file 4 — Supplementary Data 1 [file 43856_2025_1263_MOESM4_ESM.csv]

	pid	prob	y_true	mmse	gender	age
0	58	0.244	0	29.0	F	70
1	64	0.524	1	24.0	F	65
2	70	0.602	1	18.0	M	56
3	71	0.834	1	24.0	M	78
4	65	0.25	0	30.0	F	58
5	59	0.341	1	25.0	M	69
6	67	0.552	0	30.0	F	71
7	66	0.169	0	28.0	F	66
8	62	0.549	1	16.0	F	59
9	63	0.715	1	30.0	F	79
10	9	0.439	1	23.0	F	61
11	61	0.45	1	19.0	F	69
12	49	0.6	0	28.0	F	61
13	48	0.196	0	29.0	F	77
14	60	0.655	1	20.0	F	57
15	8	0.831	1	10.0	M	77
16	13	0.559	1	20.0	F	69
17	12	0.254	0	30.0	F	57
18	38	0.249	0	29.0	F	67
19	10	0.402	0	27.0	F	57
20	11	0.176	0	30.0	F	78
21	39	0.846	1	12.0	F	78
22	15	0.513	0	30.0	F	74
23	29	0.858	1	5.0	F	71
24	28	0.695	1	19.0	F	56
25	14	0.589	1	16.0	F	76
26	16	0.39	1	10.0	F	66
27	17	0.689	0	28.0	F	78
28	26	0.386	0	29.0	F	68
29	32	0.544	1	25.0	M	76
30	33	0.777	1	20.0	F	78
31	27	0.301	0	28.0	F	61
32	19	0.618	1	20.0	F	66
33	31	0.427	0	28.0	F	63
34	25	0.482	1	20.0	F	70
35	24	0.638	1	20.0	F	70
36	30	0.306	0	29.0	M	70
37	18	0.31	1	25.0	F	77
38	34	0.399	1	25.0	M	70
39	20	0.36	1	21.0	M	68
40	21	0.531	0	29.0	M	61
41	35	0.507	1	17.0	F	72
42	23	0.332	1	24.0	F	77
43	37	0.9	1	13.0	M	73
44	36	0.272	0	29.0	M	63
45	22	0.125	0	30.0	M	71
46	5	0.365	0	29.0	F	61
47	45	0.393	0	27.0	M	58
48	51	0.522	0	29.0	M	59
49	50	0.357	0	30.0	F	56
50	44	0.701	1	12.0	F	62
51	4	0.553	1	27.0	M	64
52	6	0.186	0	30.0	M	57
53	52	0.36	0	30.0	F	70
54	46	0.802	1	8.0	M	59
55	47	0.272	0	29.0	M	69
56	53	0.296	0	24.0	F	73
57	7	0.829	1	24.0	M	72
58	3	0.442	0	30.0	M	69
59	57	0.709	1	12.0	F	62
60	43	0.454	0	28.0	F	67
61	42	0.327	0	29.0	M	74
62	56	0.474	0	30.0	F	62
63	2	0.407	1	17.0	M	73
64	40	0.384	0	28.0	F	65
65	54	0.118	0		M	74
66	68	0.305	0	30.0	M	70
67	69	0.677	0	30.0	F	59
68	55	0.159	0	29.0	M	66
69	41	0.494	1	20.0	M	58
70	1	0.856	1	19.0	M	65
71	58	0.391	0	29.0	F	70
72	64	0.79	1	24.0	F	65
73	70	0.623	1	18.0	M	56
74	71	0.519	1	24.0	M	78
75	65	0.198	0	30.0	F	58
76	59	0.268	1	25.0	M	69
77	67	0.559	0	30.0	F	71
78	66	0.224	0	28.0	F	66
79	62	0.717	1	16.0	F	59
80	63	0.643	1	30.0	F	79
81	9	0.499	1	23.0	F	61
82	61	0.688	1	19.0	F	69
83	49	0.516	0	28.0	F	61
84	48	0.188	0	29.0	F	77
85	60	0.737	1	20.0	F	57
86	8	0.715	1	10.0	M	77
87	13	0.659	1	20.0	F	69
88	12	0.16	0	30.0	F	57
89	38	0.173	0	29.0	F	67
90	10	0.483	0	27.0	F	57
91	11	0.16	0	30.0	F	78
92	39	0.875	1	12.0	F	78
93	15	0.457	0	30.0	F	74
94	29	0.868	1	5.0	F	71
95	28	0.819	1	19.0	F	56
96	14	0.194	1	16.0	F	76
97	16	0.538	1	10.0	F	66
98	17	0.412	0	28.0	F	78
99	26	0.247	0	29.0	F	68
100	32	0.525	1	25.0	M	76
101	33	0.606	1	20.0	F	78
102	27	0.251	0	28.0	F	61
103	19	0.568	1	20.0	F	66
104	31	0.297	0	28.0	F	63
105	25	0.278	1	20.0	F	70
106	24	0.536	1	20.0	F	70
107	30	0.321	0	29.0	M	70
108	18	0.191	1	25.0	F	77
109	34	0.527	1	25.0	M	70
110	20	0.352	1	21.0	M	68
111	21	0.509	0	29.0	M	61
112	35	0.544	1	17.0	F	72
113	23	0.217	1	24.0	F	77
114	37	0.907	1	13.0	M	73
115	36	0.253	0	29.0	M	63
116	22	0.163	0	30.0	M	71
117	5	0.338	0	29.0	F	61
118	45	0.57	0	27.0	M	58
119	51	0.4	0	29.0	M	59
120	50	0.332	0	30.0	F	56
121	44	0.622	1	12.0	F	62
122	4	0.495	1	27.0	M	64
123	6	0.143	0	30.0	M	57
124	52	0.607	0	30.0	F	70
125	46	0.882	1	8.0	M	59
126	47	0.353	0	29.0	M	69
127	53	0.362	0	24.0	F	73
128	7	0.57	1	24.0	M	72
129	3	0.341	0	30.0	M	69
130	57	0.83	1	12.0	F	62
131	43	0.336	0	28.0	F	67
132	42	0.475	0	29.0	M	74
133	56	0.433	0	30.0	F	62
134	2	0.659	1	17.0	M	73
135	40	0.325	0	28.0	F	65
136	54	0.09	0		M	74
137	68	0.281	0	30.0	M	70
138	69	0.37	0	30.0	F	59
139	55	0.062	0	29.0	M	66
140	41	0.333	1	20.0	M	58
141	1	0.654	1	19.0	M	65
142	58	0.436	0	29.0	F	70
143	64	0.664	1	24.0	F	65
144	70	0.482	1	18.0	M	56
145	71	0.73	1	24.0	M	78
146	65	0.195	0	30.0	F	58
147	59	0.453	1	25.0	M	69
148	67	0.481	0	30.0	F	71
149	66	0.507	0	28.0	F	66
150	62	0.47	1	16.0	F	59
151	63	0.454	1	30.0	F	79
152	9	0.392	1	23.0	F	61
153	61	0.747	1	19.0	F	69
154	49	0.78	0	28.0	F	61
155	48	0.183	0	29.0	F	77
156	60	0.825	1	20.0	F	57
157	8	0.74	1	10.0	M	77
158	13	0.57	1	20.0	F	69
159	12	0.21	0	30.0	F	57
160	38	0.295	0	29.0	F	67
161	10	0.322	0	27.0	F	57
162	11	0.422	0	30.0	F	78
163	39	0.813	1	12.0	F	78
164	15	0.517	0	30.0	F	74
165	29	0.827	1	5.0	F	71
166	28	0.684	1	19.0	F	56
167	14	0.412	1	16.0	F	76
168	16	0.535	1	10.0	F	66
169	17	0.53	0	28.0	F	78
170	26	0.449	0	29.0	F	68
171	32	0.68	1	25.0	M	76
172	33	0.57	1	20.0	F	78
173	27	0.258	0	28.0	F	61
174	19	0.683	1	20.0	F	66
175	31	0.482	0	28.0	F	63
176	25	0.435	1	20.0	F	70
177	24	0.801	1	20.0	F	70
178	30	0.482	0	29.0	M	70
179	18	0.519	1	25.0	F	77
180	34	0.299	1	25.0	M	70
181	20	0.325	1	21.0	M	68
182	21	0.409	0	29.0	M	61
183	35	0.779	1	17.0	F	72
184	23	0.453	1	24.0	F	77
185	37	0.854	1	13.0	M	73
186	36	0.375	0	29.0	M	63
187	22	0.519	0	30.0	M	71
188	5	0.389	0	29.0	F	61
189	45	0.421	0	27.0	M	58
190	51	0.383	0	29.0	M	59
191	50	0.296	0	30.0	F	56
192	44	0.635	1	12.0	F	62
193	4	0.502	1	27.0	M	64
194	6	0.365	0	30.0	M	57
195	52	0.443	0	30.0	F	70
196	46	0.752	1	8.0	M	59
197	47	0.412	0	29.0	M	69
198	53	0.352	0	24.0	F	73
199	7	0.788	1	24.0	M	72
200	3	0.61	0	30.0	M	69
201	57	0.888	1	12.0	F	62
202	43	0.403	0	28.0	F	67
203	42	0.578	0	29.0	M	74
204	56	0.455	0	30.0	F	62
205	2	0.54	1	17.0	M	73
206	40	0.283	0	28.0	F	65
207	54	0.301	0		M	74
208	68	0.277	0	30.0	M	70
209	69	0.574	0	30.0	F	59
210	55	0.156	0	29.0	M	66
211	41	0.603	1	20.0	M	58
212	1	0.671	1	19.0	M	65
213	58	0.277	0	29.0	F	70
214	64	0.557	1	24.0	F	65
215	70	0.412	1	18.0	M	56
216	71	0.693	1	24.0	M	78
217	65	0.204	0	30.0	F	58
218	59	0.319	1	25.0	M	69
219	67	0.482	0	30.0	F	71
220	66	0.334	0	28.0	F	66
221	62	0.404	1	16.0	F	59
222	63	0.462	1	30.0	F	79
223	9	0.573	1	23.0	F	61
224	61	0.492	1	19.0	F	69
225	49	0.476	0	28.0	F	61
226	48	0.235	0	29.0	F	77
227	60	0.786	1	20.0	F	57
228	8	0.701	1	10.0	M	77
229	13	0.703	1	20.0	F	69
230	12	0.225	0	30.0	F	57
231	38	0.36	0	29.0	F	67
232	10	0.24	0	27.0	F	57
233	11	0.249	0	30.0	F	78
234	39	0.885	1	12.0	F	78
235	15	0.406	0	30.0	F	74
236	29	0.83	1	5.0	F	71
237	28	0.847	1	19.0	F	56
238	14	0.36	1	16.0	F	76
239	16	0.421	1	10.0	F	66
240	17	0.523	0	28.0	F	78
241	26	0.403	0	29.0	F	68
242	32	0.551	1	25.0	M	76
243	33	0.605	1	20.0	F	78
244	27	0.23	0	28.0	F	61
245	19	0.618	1	20.0	F	66
246	31	0.411	0	28.0	F	63
247	25	0.118	1	20.0	F	70
248	24	0.644	1	20.0	F	70
249	30	0.278	0	29.0	M	70
250	18	0.334	1	25.0	F	77
251	34	0.444	1	25.0	M	70
252	20	0.239	1	21.0	M	68
253	21	0.261	0	29.0	M	61
254	35	0.609	1	17.0	F	72
255	23	0.252	1	24.0	F	77
256	37	0.918	1	13.0	M	73
257	36	0.183	0	29.0	M	63
258	22	0.332	0	30.0	M	71
259	5	0.388	0	29.0	F	61
260	45	0.502	0	27.0	M	58
261	51	0.475	0	29.0	M	59
262	50	0.207	0	30.0	F	56
263	44	0.688	1	12.0	F	62
264	4	0.544	1	27.0	M	64
265	6	0.164	0	30.0	M	57
266	52	0.363	0	30.0	F	70
267	46	0.823	1	8.0	M	59
268	47	0.472	0	29.0	M	69
269	53	0.368	0	24.0	F	73
270	7	0.715	1	24.0	M	72
271	3	0.361	0	30.0	M	69
272	57	0.788	1	12.0	F	62
273	43	0.562	0	28.0	F	67
274	42	0.503	0	29.0	M	74
275	56	0.347	0	30.0	F	62
276	2	0.607	1	17.0	M	73
277	40	0.179	0	28.0	F	65
278	54	0.156	0		M	74
279	68	0.181	0	30.0	M	70
280	69	0.479	0	30.0	F	59
281	55	0.205	0	29.0	M	66
282	41	0.433	1	20.0	M	58
283	1	0.718	1	19.0	M	65
284	58	0.354	0	29.0	F	70
285	64	0.627	1	24.0	F	65
286	70	0.488	1	18.0	M	56
287	71	0.717	1	24.0	M	78
288	65	0.156	0	30.0	F	58
289	59	0.433	1	25.0	M	69
290	67	0.504	0	30.0	F	71
291	66	0.447	0	28.0	F	66
292	62	0.486	1	16.0	F	59
293	63	0.611	1	30.0	F	79
294	9	0.565	1	23.0	F	61
295	61	0.629	1	19.0	F	69
296	49	0.626	0	28.0	F	61
297	48	0.321	0	29.0	F	77
298	60	0.743	1	20.0	F	57
299	8	0.704	1	10.0	M	77
300	13	0.538	1	20.0	F	69
301	12	0.261	0	30.0	F	57
302	38	0.344	0	29.0	F	67
303	10	0.392	0	27.0	F	57
304	11	0.375	0	30.0	F	78
305	39	0.793	1	12.0	F	78
306	15	0.543	0	30.0	F	74
307	29	0.815	1	5.0	F	71
308	28	0.732	1	19.0	F	56
309	14	0.445	1	16.0	F	76
310	16	0.46	1	10.0	F	66
311	17	0.531	0	28.0	F	78
312	26	0.368	0	29.0	F	68
313	32	0.541	1	25.0	M	76
314	33	0.703	1	20.0	F	78
315	27	0.129	0	28.0	F	61
316	19	0.671	1	20.0	F	66
317	31	0.319	0	28.0	F	63
318	25	0.272	1	20.0	F	70
319	24	0.623	1	20.0	F	70
320	30	0.383	0	29.0	M	70
321	18	0.339	1	25.0	F	77
322	34	0.43	1	25.0	M	70
323	20	0.386	1	21.0	M	68
324	21	0.344	0	29.0	M	61
325	35	0.531	1	17.0	F	72
326	23	0.449	1	24.0	F	77
327	37	0.874	1	13.0	M	73
328	36	0.336	0	29.0	M	63
329	22	0.334	0	30.0	M	71
330	5	0.432	0	29.0	F	61
331	45	0.282	0	27.0	M	58
332	51	0.45	0	29.0	M	59
333	50	0.296	0	30.0	F	56
334	44	0.699	1	12.0	F	62
335	4	0.425	1	27.0	M	64
336	6	0.36	0	30.0	M	57
337	52	0.404	0	30.0	F	70
338	46	0.799	1	8.0	M	59
339	47	0.337	0	29.0	M	69
340	53	0.348	0	24.0	F	73
341	7	0.761	1	24.0	M	72
342	3	0.509	0	30.0	M	69
343	57	0.844	1	12.0	F	62
344	43	0.484	0	28.0	F	67
345	42	0.42	0	29.0	M	74
346	56	0.485	0	30.0	F	62
347	2	0.655	1	17.0	M	73
348	40	0.189	0	28.0	F	65
349	54	0.115	0		M	74
350	68	0.116	0	30.0	M	70
351	69	0.675	0	30.0	F	59
352	55	0.191	0	29.0	M	66
353	41	0.527	1	20.0	M	58
354	1	0.759	1	19.0	M	65
355	58	0.435	0	29.0	F	70
356	64	0.755	1	24.0	F	65
357	70	0.615	1	18.0	M	56
358	71	0.771	1	24.0	M	78
359	65	0.196	0	30.0	F	58
360	59	0.464	1	25.0	M	69
361	67	0.365	0	30.0	F	71
362	66	0.276	0	28.0	F	66
363	62	0.689	1	16.0	F	59
364	63	0.649	1	30.0	F	79
365	9	0.337	1	23.0	F	61
366	61	0.541	1	19.0	F	69
367	49	0.705	0	28.0	F	61
368	48	0.287	0	29.0	F	77
369	60	0.617	1	20.0	F	57
370	8	0.775	1	10.0	M	77
371	13	0.543	1	20.0	F	69
372	12	0.255	0	30.0	F	57
373	38	0.339	0	29.0	F	67
374	10	0.464	0	27.0	F	57
375	11	0.378	0	30.0	F	78
376	39	0.821	1	12.0	F	78
377	15	0.647	0	30.0	F	74
378	29	0.811	1	5.0	F	71
379	28	0.823	1	19.0	F	56
380	14	0.522	1	16.0	F	76
381	16	0.547	1	10.0	F	66
382	17	0.323	0	28.0	F	78
383	26	0.316	0	29.0	F	68
384	32	0.747	1	25.0	M	76
385	33	0.707	1	20.0	F	78
386	27	0.153	0	28.0	F	61
387	19	0.408	1	20.0	F	66
388	31	0.574	0	28.0	F	63
389	25	0.461	1	20.0	F	70
390	24	0.565	1	20.0	F	70
391	30	0.52	0	29.0	M	70
392	18	0.459	1	25.0	F	77
393	34	0.289	1	25.0	M	70
394	20	0.353	1	21.0	M	68
395	21	0.53	0	29.0	M	61
396	35	0.439	1	17.0	F	72
397	23	0.328	1	24.0	F	77
398	37	0.941	1	13.0	M	73
399	36	0.326	0	29.0	M	63
400	22	0.405	0	30.0	M	71
401	5	0.327	0	29.0	F	61
402	45	0.671	0	27.0	M	58
403	51	0.561	0	29.0	M	59
404	50	0.419	0	30.0	F	56
405	44	0.804	1	12.0	F	62
406	4	0.529	1	27.0	M	64
407	6	0.231	0	30.0	M	57
408	52	0.525	0	30.0	F	70
409	46	0.785	1	8.0	M	59
410	47	0.534	0	29.0	M	69
411	53	0.32	0	24.0	F	73
412	7	0.566	1	24.0	M	72
413	3	0.661	0	30.0	M	69
414	57	0.761	1	12.0	F	62
415	43	0.464	0	28.0	F	67
416	42	0.384	0	29.0	M	74
417	56	0.394	0	30.0	F	62
418	2	0.47	1	17.0	M	73
419	40	0.224	0	28.0	F	65
420	54	0.108	0		M	74
421	68	0.313	0	30.0	M	70
422	69	0.651	0	30.0	F	59
423	55	0.093	0	29.0	M	66
424	41	0.632	1	20.0	M	58
425	1	0.64	1	19.0	M	65
426	58	0.457	0	29.0	F	70
427	64	0.708	1	24.0	F	65
428	70	0.539	1	18.0	M	56
429	71	0.69	1	24.0	M	78
430	65	0.228	0	30.0	F	58
431	59	0.463	1	25.0	M	69
432	67	0.531	0	30.0	F	71
433	66	0.15	0	28.0	F	66
434	62	0.57	1	16.0	F	59
435	63	0.593	1	30.0	F	79
436	9	0.26	1	23.0	F	61
437	61	0.692	1	19.0	F	69
438	49	0.501	0	28.0	F	61
439	48	0.125	0	29.0	F	77
440	60	0.68	1	20.0	F	57
441	8	0.686	1	10.0	M	77
442	13	0.76	1	20.0	F	69
443	12	0.138	0	30.0	F	57
444	38	0.383	0	29.0	F	67
445	10	0.268	0	27.0	F	57
446	11	0.083	0	30.0	F	78
447	39	0.892	1	12.0	F	78
448	15	0.515	0	30.0	F	74
449	29	0.792	1	5.0	F	71
450	28	0.842	1	19.0	F	56
451	14	0.29	1	16.0	F	76
452	16	0.498	1	10.0	F	66
453	17	0.421	0	28.0	F	78
454	26	0.308	0	29.0	F	68
455	32	0.797	1	25.0	M	76
456	33	0.554	1	20.0	F	78
457	27	0.081	0	28.0	F	61
458	19	0.592	1	20.0	F	66
459	31	0.363	0	28.0	F	63
460	25	0.223	1	20.0	F	70
461	24	0.427	1	20.0	F	70
462	30	0.301	0	29.0	M	70
463	18	0.28	1	25.0	F	77
464	34	0.246	1	25.0	M	70
465	20	0.299	1	21.0	M	68
466	21	0.294	0	29.0	M	61
467	35	0.421	1	17.0	F	72
468	23	0.202	1	24.0	F	77
469	37	0.916	1	13.0	M	73
470	36	0.205	0	29.0	M	63
471	22	0.173	0	30.0	M	71
472	5	0.23	0	29.0	F	61
473	45	0.452	0	27.0	M	58
474	51	0.274	0	29.0	M	59
475	50	0.419	0	30.0	F	56
476	44	0.718	1	12.0	F	62
477	4	0.627	1	27.0	M	64
478	6	0.205	0	30.0	M	57
479	52	0.419	0	30.0	F	70
480	46	0.752	1	8.0	M	59
481	47	0.189	0	29.0	M	69
482	53	0.321	0	24.0	F	73
483	7	0.826	1	24.0	M	72
484	3	0.367	0	30.0	M	69
485	57	0.74	1	12.0	F	62
486	43	0.465	0	28.0	F	67
487	42	0.445	0	29.0	M	74
488	56	0.494	0	30.0	F	62
489	2	0.614	1	17.0	M	73
490	40	0.176	0	28.0	F	65
491	54	0.04	0		M	74
492	68	0.261	0	30.0	M	70
493	69	0.441	0	30.0	F	59
494	55	0.07	0	29.0	M	66
495	41	0.367	1	20.0	M	58
496	1	0.805	1	19.0	M	65
497	58	0.409	0	29.0	F	70
498	64	0.497	1	24.0	F	65
499	70	0.596	1	18.0	M	56
500	71	0.799	1	24.0	M	78
501	65	0.222	0	30.0	F	58
502	59	0.347	1	25.0	M	69
503	67	0.388	0	30.0	F	71
504	66	0.218	0	28.0	F	66
505	62	0.624	1	16.0	F	59
506	63	0.777	1	30.0	F	79
507	9	0.277	1	23.0	F	61
508	61	0.632	1	19.0	F	69
509	49	0.488	0	28.0	F	61
510	48	0.105	0	29.0	F	77
511	60	0.718	1	20.0	F	57
512	8	0.831	1	10.0	M	77
513	13	0.548	1	20.0	F	69
514	12	0.088	0	30.0	F	57
515	38	0.378	0	29.0	F	67
516	10	0.423	0	27.0	F	57
517	11	0.222	0	30.0	F	78
518	39	0.919	1	12.0	F	78
519	15	0.426	0	30.0	F	74
520	29	0.694	1	5.0	F	71
521	28	0.784	1	19.0	F	56
522	14	0.553	1	16.0	F	76
523	16	0.507	1	10.0	F	66
524	17	0.546	0	28.0	F	78
525	26	0.214	0	29.0	F	68
526	32	0.753	1	25.0	M	76
527	33	0.698	1	20.0	F	78
528	27	0.257	0	28.0	F	61
529	19	0.489	1	20.0	F	66
530	31	0.32	0	28.0	F	63
531	25	0.451	1	20.0	F	70
532	24	0.555	1	20.0	F	70
533	30	0.425	0	29.0	M	70
534	18	0.286	1	25.0	F	77
535	34	0.447	1	25.0	M	70
536	20	0.321	1	21.0	M	68
537	21	0.37	0	29.0	M	61
538	35	0.467	1	17.0	F	72
539	23	0.397	1	24.0	F	77
540	37	0.888	1	13.0	M	73
541	36	0.159	0	29.0	M	63
542	22	0.261	0	30.0	M	71
543	5	0.453	0	29.0	F	61
544	45	0.382	0	27.0	M	58
545	51	0.551	0	29.0	M	59
546	50	0.325	0	30.0	F	56
547	44	0.792	1	12.0	F	62
548	4	0.392	1	27.0	M	64
549	6	0.194	0	30.0	M	57
550	52	0.379	0	30.0	F	70
551	46	0.743	1	8.0	M	59
552	47	0.147	0	29.0	M	69
553	53	0.346	0	24.0	F	73
554	7	0.808	1	24.0	M	72
555	3	0.445	0	30.0	M	69
556	57	0.68	1	12.0	F	62
557	43	0.531	0	28.0	F	67
558	42	0.381	0	29.0	M	74
559	56	0.377	0	30.0	F	62
560	2	0.736	1	17.0	M	73
561	40	0.107	0	28.0	F	65
562	54	0.138	0		M	74
563	68	0.194	0	30.0	M	70
564	69	0.452	0	30.0	F	59
565	55	0.062	0	29.0	M	66
566	41	0.493	1	20.0	M	58
567	1	0.841	1	19.0	M	65
568	58	0.421	0	29.0	F	70
569	64	0.744	1	24.0	F	65
570	70	0.527	1	18.0	M	56
571	71	0.783	1	24.0	M	78
572	65	0.318	0	30.0	F	58
573	59	0.424	1	25.0	M	69
574	67	0.584	0	30.0	F	71
575	66	0.27	0	28.0	F	66
576	62	0.583	1	16.0	F	59
577	63	0.815	1	30.0	F	79
578	9	0.371	1	23.0	F	61
579	61	0.507	1	19.0	F	69
580	49	0.684	0	28.0	F	61
581	48	0.252	0	29.0	F	77
582	60	0.794	1	20.0	F	57
583	8	0.667	1	10.0	M	77
584	13	0.663	1	20.0	F	69
585	12	0.195	0	30.0	F	57
586	38	0.261	0	29.0	F	67
587	10	0.318	0	27.0	F	57
588	11	0.259	0	30.0	F	78
589	39	0.917	1	12.0	F	78
590	15	0.648	0	30.0	F	74
591	29	0.827	1	5.0	F	71
592	28	0.781	1	19.0	F	56
593	14	0.603	1	16.0	F	76
594	16	0.563	1	10.0	F	66
595	17	0.626	0	28.0	F	78
596	26	0.293	0	29.0	F	68
597	32	0.668	1	25.0	M	76
598	33	0.705	1	20.0	F	78
599	27	0.279	0	28.0	F	61
600	19	0.741	1	20.0	F	66
601	31	0.448	0	28.0	F	63
602	25	0.36	1	20.0	F	70
603	24	0.769	1	20.0	F	70
604	30	0.446	0	29.0	M	70
605	18	0.465	1	25.0	F	77
606	34	0.365	1	25.0	M	70
607	20	0.496	1	21.0	M	68
608	21	0.636	0	29.0	M	61
609	35	0.49	1	17.0	F	72
610	23	0.418	1	24.0	F	77
611	37	0.89	1	13.0	M	73
612	36	0.199	0	29.0	M	63
613	22	0.317	0	30.0	M	71
614	5	0.535	0	29.0	F	61
615	45	0.476	0	27.0	M	58
616	51	0.416	0	29.0	M	59
617	50	0.431	0	30.0	F	56
618	44	0.705	1	12.0	F	62
619	4	0.677	1	27.0	M	64
620	6	0.199	0	30.0	M	57
621	52	0.222	0	30.0	F	70
622	46	0.852	1	8.0	M	59
623	47	0.505	0	29.0	M	69
624	53	0.386	0	24.0	F	73
625	7	0.832	1	24.0	M	72
626	3	0.507	0	30.0	M	69
627	57	0.856	1	12.0	F	62
628	43	0.418	0	28.0	F	67
629	42	0.345	0	29.0	M	74
630	56	0.461	0	30.0	F	62
631	2	0.576	1	17.0	M	73
632	40	0.36	0	28.0	F	65
633	54	0.238	0		M	74
634	68	0.16	0	30.0	M	70
635	69	0.586	0	30.0	F	59
636	55	0.163	0	29.0	M	66
637	41	0.506	1	20.0	M	58
638	1	0.847	1	19.0	M	65
639	58	0.421	0	29.0	F	70
640	64	0.777	1	24.0	F	65
641	70	0.61	1	18.0	M	56
642	71	0.858	1	24.0	M	78
643	65	0.129	0	30.0	F	58
644	59	0.468	1	25.0	M	69
645	67	0.588	0	30.0	F	71
646	66	0.16	0	28.0	F	66
647	62	0.519	1	16.0	F	59
648	63	0.686	1	30.0	F	79
649	9	0.458	1	23.0	F	61
650	61	0.488	1	19.0	F	69
651	49	0.351	0	28.0	F	61
652	48	0.262	0	29.0	F	77
653	60	0.709	1	20.0	F	57
654	8	0.804	1	10.0	M	77
655	13	0.742	1	20.0	F	69
656	12	0.172	0	30.0	F	57
657	38	0.257	0	29.0	F	67
658	10	0.368	0	27.0	F	57
659	11	0.205	0	30.0	F	78
660	39	0.822	1	12.0	F	78
661	15	0.509	0	30.0	F	74
662	29	0.733	1	5.0	F	71
663	28	0.77	1	19.0	F	56
664	14	0.421	1	16.0	F	76
665	16	0.473	1	10.0	F	66
666	17	0.641	0	28.0	F	78
667	26	0.298	0	29.0	F	68
668	32	0.679	1	25.0	M	76
669	33	0.612	1	20.0	F	78
670	27	0.224	0	28.0	F	61
671	19	0.585	1	20.0	F	66
672	31	0.408	0	28.0	F	63
673	25	0.277	1	20.0	F	70
674	24	0.641	1	20.0	F	70
675	30	0.337	0	29.0	M	70
676	18	0.142	1	25.0	F	77
677	34	0.494	1	25.0	M	70
678	20	0.28	1	21.0	M	68
679	21	0.476	0	29.0	M	61
680	35	0.594	1	17.0	F	72
681	23	0.32	1	24.0	F	77
682	37	0.915	1	13.0	M	73
683	36	0.169	0	29.0	M	63
684	22	0.148	0	30.0	M	71
685	5	0.509	0	29.0	F	61
686	45	0.298	0	27.0	M	58
687	51	0.471	0	29.0	M	59
688	50	0.248	0	30.0	F	56
689	44	0.785	1	12.0	F	62
690	4	0.605	1	27.0	M	64
691	6	0.137	0	30.0	M	57
692	52	0.45	0	30.0	F	70
693	46	0.842	1	8.0	M	59
694	47	0.322	0	29.0	M	69
695	53	0.378	0	24.0	F	73
696	7	0.758	1	24.0	M	72
697	3	0.424	0	30.0	M	69
698	57	0.78	1	12.0	F	62
699	43	0.385	0	28.0	F	67
700	42	0.445	0	29.0	M	74
701	56	0.302	0	30.0	F	62
702	2	0.604	1	17.0	M	73
703	40	0.269	0	28.0	F	65
704	54	0.126	0		M	74
705	68	0.136	0	30.0	M	70
706	69	0.457	0	30.0	F	59
707	55	0.1	0	29.0	M	66
708	41	0.432	1	20.0	M	58
709	1	0.788	1	19.0	M	65
