# Supplementary material for: Evaluating spoken language as a biomarker for automated screening of cognitive impairment
Source: Commun Med (Lond). 2025 Dec 12;6:6. doi: 10.1038/s43856-025-01263-1 (PMC12770543; doi:10.1038/s43856-025-01263-1)
Supplement: Supplementary file 5 — Supplementary Data 2 [file 43856_2025_1263_MOESM5_ESM.csv]

	Point	Feature	SHAP Value	run	Value Norm	Value	y_true	y_proba	pid
0	0	Word Count	0.37744475673059985	0	-1.0490620193044742	-1.0803833711433501	0	0.31338095238095237	58
1	1	Word Count	0.8248987011805928	0	-1.0490620193044742	-1.0803833711433501	1	0.5304126984126984	64
2	2	Word Count	0.6597886391085627	0	-0.966167743217011	-0.9979947090660826	1	0.4866666666666667	70
3	3	Word Count	-0.701160131810073	0	0.5922446472272975	0.5509121379865485	1	0.8386666666666668	71
4	4	Word Count	0.16264224750135928	0	-0.2201192584298421	-0.2564967503706741	0	0.28300000000000003	65
5	5	Word Count	0.5023116543098622	0	-0.9330100327820258	-0.9650392442351755	1	0.4522222222222223	59
6	6	Word Count	0.3385471645217042	0	-0.1372249823423789	-0.17410808829340652	0	0.478063492063492	67
7	7	Word Count	-0.2821534345106457	0	1.3880296976669446	1.3418432939283176	0	0.3373333333333333	66
8	8	Word Count	0.4034888830340752	0	-0.5848540732146803	-0.6190068635106516	1	0.47952380952380946	62
9	9	Word Count	0.5212624584058541	0	-0.551696362779695	-0.5860513986797445	1	0.6281190476190477	63
10	10	Word Count	-0.2598730075096578	0	0.8243486202721945	0.7816003918028978	1	0.5744444444444445	9
11	11	Word Count	0.17842930275242047	0	-0.20354040321234948	-0.2400190179552206	1	0.554936507936508	61
12	12	Word Count	0.43221103965060276	0	-0.9164311775645332	-0.948561511819722	0	0.6590714285714285	49
13	13	Word Count	-0.42935203479269124	0	0.9072428963596576	0.8639890538801653	0	0.24190476190476193	48
14	14	Word Count	-0.7489157442104177	0	0.7082966337497459	0.6662562648947231	1	0.7682301587301587	60
15	15	Word Count	0.5858108785299453	0	-1.015904308869489	-1.0474279063124432	1	0.8032380952380953	8
16	16	Word Count	1.0376973642178609	0	-1.1651140058269227	-1.195727498051525	1	0.6505714285714285	13
17	17	Word Count	-0.4002403803778047	0	0.7248754889672385	0.6827339973101766	0	0.24973809523809526	12
18	18	Word Count	0.13296234580082034	0	-0.021172995819930384	-0.058763961385231864	0	0.336	38
19	19	Word Count	0.3090956739352667	0	-0.2201192584298421	-0.2564967503706741	0	0.1366666666666667	10
20	20	Word Count	-0.4017944348308237	0	1.321714276796974	1.2759323642665035	0	0.3992619047619047	11
21	21	Word Count	-0.6737368277568672	0	0.5259292263573269	0.48500120832473437	1	0.9273333333333333	39
22	22	Word Count	1.2720610043323821	0	-1.2480082819143858	-1.2781161601287925	0	0.4873809523809524	15
23	23	Word Count	-0.05830205882689976	0	-0.319592389734798	-0.35536314486339526	1	0.7262301587301588	29
24	24	Word Count	-1.2320795035293544	0	0.32698296374741515	0.2872684193392921	1	0.8009999999999999	28
25	25	Word Count	0.9753575732614443	0	-0.9993254536519964	-1.0309501738969897	1	0.3848571428571428	14
26	26	Word Count	0.5549669679193721	0	-1.1153774401744447	-1.1462943008051643	1	0.5096190476190476	16
27	27	Word Count	-0.5524032578059472	0	-0.3527501001697833	-0.3883186096943023	0	0.5433333333333334	17
28	28	Word Count	0.41415647314153126	0	-0.6677483493021434	-0.7013955255879192	0	0.43666666666666665	26
29	29	Word Count	-1.3911473564019907	0	1.1890834350570327	1.1441105049428753	1	0.5376666666666666	32
30	30	Word Count	0.23420995958393973	0	-0.9827465984345036	-1.014472441481536	1	0.6633333333333334	33
31	31	Word Count	-0.5511324210514219	0	0.7082966337497459	0.6662562648947231	0	0.2966666666666667	27
32	32	Word Count	-0.17070914207008375	0	-0.30301353451730534	-0.33888541244794174	1	0.6341269841269841	19
33	33	Word Count	1.4819158972718909	0	-1.1816928610444153	-1.2122052304669784	0	0.41473809523809524	31
34	34	Word Count	0.14409102404636043	0	-0.3527501001697833	-0.3883186096943023	1	0.22466666666666668	25
35	35	Word Count	-0.3395426522619177	0	0.9569794620121356	0.9134222511265259	1	0.7454444444444444	24
36	36	Word Count	0.3049185320639301	0	-0.25327696886482737	-0.28945221520158115	0	0.3405714285714286	30
37	37	Word Count	-0.9212223701635549	0	2.0346050511491574	1.9844748581310048	1	0.32961904761904764	18
38	38	Word Count	0.5534188147244388	0	-0.7174849149546215	-0.7508287228342798	1	0.235	34
39	39	Word Count	-1.1088405921109639	0	2.001447340714172	1.9515193933000978	1	0.22433333333333333	20
40	40	Word Count	0.29684669846963174	0	-0.25327696886482737	-0.28945221520158115	0	0.5046666666666667	21
41	41	Word Count	-0.3755467042884826	0	1.1559257246220473	1.111155040111968	1	0.7841428571428571	35
42	42	Word Count	0.22244159850425077	0	-0.8169580462595772	-0.8496951173270009	1	0.27146825396825397	23
43	43	Word Count	-0.5684591928539633	0	1.039873738099599	0.9958109132037936	1	0.909595238095238	37
44	44	Word Count	0.3971108737789682	0	-0.4688020866922318	-0.503662736602477	0	0.21933333333333332	36
45	45	Word Count	-0.44448353263114293	0	1.1559257246220473	1.111155040111968	0	0.3813333333333333	22
46	46	Word Count	-0.5488754330630157	0	-0.319592389734798	-0.35536314486339526	0	0.4256666666666667	5
47	47	Word Count	0.3231683909665415	0	-0.6014329284321729	-0.6354845959261051	0	0.28633333333333333	45
48	48	Word Count	0.5157053858525651	0	-0.783800335824592	-0.8167396524960938	0	0.34299999999999997	51
49	49	Word Count	0.29128508003642095	0	-0.5185386523447096	-0.5530959338488375	0	0.18823809523809523	50
50	50	Word Count	0.8883349772395867	0	-0.12064612712488625	-0.157630355877953	1	0.7546190476190476	44
51	51	Word Count	-1.2699759127555392	0	1.1559257246220473	1.111155040111968	1	0.557142857142857	4
52	52	Word Count	-0.4015056881309948	0	0.6254023576622828	0.5838676028174555	0	0.24601587301587302	6
53	53	Word Count	0.34074326354044254	0	-0.6180117836496656	-0.6519623283415587	0	0.3814761904761905	52
54	54	Word Count	-1.1550824772565107	0	2.3496033002815175	2.2975517740246216	1	0.7997619047619046	46
55	55	Word Count	-1.049132331451204	0	1.3548719872319592	1.3088878290974104	0	0.2636190476190476	47
56	56	Word Count	-1.0291319410653796	0	0.5922446472272975	0.5509121379865485	0	0.33497619047619054	53
57	57	Word Count	1.1926566441667492	0	-0.8501157566945625	-0.8826505821579079	1	0.786809523809524	7
58	58	Word Count	0.03876982638390598	0	-0.004594140602437742	-0.04228622896977834	0	0.47058730158730155	3
59	59	Word Count	-0.7157094946044715	0	0.2938252533124298	0.25431295450838504	1	0.7142619047619049	57
60	60	Word Count	0.16129695808139172	0	-0.20354040321234948	-0.2400190179552206	0	0.6054047619047619	43
61	61	Word Count	1.0596729608164277	0	-1.0324831640869816	-1.0639056387278967	0	0.5052380952380953	42
62	62	Word Count	-0.6493104137861943	0	-0.3693289553872759	-0.4047963421097558	0	0.3317777777777778	56
63	63	Word Count	0.388454937451123	0	-0.966167743217011	-0.9979947090660826	1	0.631047619047619	2
64	64	Word Count	0.37889055199912136	0	-0.48538094190972436	-0.5201404690179304	0	0.2787777777777778	40
65	65	Word Count	-0.3688889257772632	0	1.2553988559270033	1.2100214346046894	0	0.2356190476190476	54
66	66	Word Count	0.34949980576986917	0	-0.12064612712488625	-0.157630355877953	0	0.25314285714285717	68
67	67	Word Count	0.08523129236982663	0	-0.15380383755987154	-0.19058582070886004	0	0.6051825396825398	69
68	68	Word Count	-0.534597005927698	0	2.117499327236621	2.0668635202082726	0	0.11923809523809524	55
69	69	Word Count	0.5756984257354826	0	-1.1816928610444153	-1.2122052304669784	1	0.659452380952381	41
70	70	Word Count	0.35435230895496234	0	0.011984714615054902	-0.025808496554324822	1	0.7888333333333334	1
71	0	Analytical Thinking	-3.4566314364857145	0	-0.11568441557118996	-0.1900670074620767	0	0.31338095238095237	58
72	1	Analytical Thinking	-3.027633816900126	0	0.42874969880931413	0.34333879751246893	1	0.5304126984126984	64
73	2	Analytical Thinking	-2.0193409178903474	0	1.58073067203991	1.4719847109681639	1	0.4866666666666667	70
74	3	Analytical Thinking	7.065660120818705	0	-1.711535240016464	-1.7535915389861911	1	0.8386666666666668	71
75	4	Analytical Thinking	-3.9751640169882188	0	1.3119813480622722	1.2086792976845504	0	0.28300000000000003	65
76	5	Analytical Thinking	-3.1832104920850535	0	-0.07823289687495151	-0.15337412406255385	1	0.4522222222222223	59
77	6	Analytical Thinking	4.996578845033391	0	-0.986778998579997	-1.0435162954213502	0	0.478063492063492	67
78	7	Analytical Thinking	-3.4780219843787354	0	0.382628847081539	0.29815219110379726	0	0.3373333333333333	66
79	8	Analytical Thinking	-2.066255939602862	0	1.3581021997900473	1.253865904093222	1	0.47952380952380946	62
80	9	Analytical Thinking	-2.4513955435341233	0	0.39303204671938297	0.3083446587147758	1	0.6281190476190477	63
81	10	Analytical Thinking	-2.3204169097824563	0	-0.18711971975105235	-0.260055285057463	1	0.5744444444444445	9
82	11	Analytical Thinking	-1.8566642541912852	0	1.2623927631218828	1.1600952020722195	1	0.554936507936508	61
83	12	Analytical Thinking	-0.6030577125864949	0	1.573448432293419	1.464849983640479	0	0.6590714285714285	49
84	13	Analytical Thinking	-1.8884109334458414	0	-0.594578372233277	-0.6592602664874575	0	0.24190476190476193	48
85	14	Analytical Thinking	-2.467180416075554	0	0.49082212331511704	0.4041538542579747	1	0.7682301587301587	60
86	15	Analytical Thinking	6.416974938795551	0	-1.711535240016464	-1.7535915389861911	1	0.8032380952380953	8
87	16	Analytical Thinking	6.142517853028011	0	-1.565196898444125	-1.6102174945917591	1	0.6505714285714285	13
88	17	Analytical Thinking	-2.9805397742290998	0	0.9801192796150479	0.8835395808943339	0	0.24973809523809526	12
89	18	Analytical Thinking	-3.7516808418380725	0	0.9312242413171805	0.8356349831227342	0	0.336	38
90	19	Analytical Thinking	-3.856460075110645	0	0.5338220151515389	0.44628272038335265	0	0.1366666666666667	10
91	20	Analytical Thinking	-2.6568044745797286	0	1.4246826774722494	1.319097696803485	0	0.3992619047619047	11
92	21	Analytical Thinking	3.814357555329282	0	-1.0502385163708454	-1.1056903478483193	1	0.9273333333333333	39
93	22	Analytical Thinking	-2.6452309847038684	0	1.4534648631369511	1.347296857193859	0	0.4873809523809524	15
94	23	Analytical Thinking	-2.6480400624571665	0	0.4686286307543829	0.3824099233545534	1	0.7262301587301588	29
95	24	Analytical Thinking	4.449275916202313	0	-1.0665368624701344	-1.1216585471055192	1	0.8009999999999999	28
96	25	Analytical Thinking	-2.5030273447729883	0	1.061264236790231	0.9630408282599665	1	0.3848571428571428	14
97	26	Analytical Thinking	-3.3032625595915	0	0.14127461548355746	0.06168694252909416	1	0.5096190476190476	16
98	27	Analytical Thinking	1.7747045333003535	0	-0.7745537259679786	-0.835589956157387	0	0.5433333333333334	17
99	28	Analytical Thinking	-2.0122763388290297	0	1.2249412444256442	1.1234023186726967	0	0.43666666666666665	26
100	29	Analytical Thinking	-3.5200700111687153	0	0.5102414293057589	0.42317979379846765	1	0.5376666666666666	32
101	30	Analytical Thinking	-0.27098319249936065	0	-0.5006028021714191	-0.5671883090682842	1	0.6633333333333334	33
102	31	Analytical Thinking	-2.338238904701893	0	-0.33137742139582305	-0.4013908359296995	0	0.2966666666666667	27
103	32	Analytical Thinking	-3.0258502194250694	0	-0.22838574498116693	-0.3004854065810113	1	0.6341269841269841	19
104	33	Analytical Thinking	-2.525047028170888	0	1.686843308345919	1.5759478806001455	0	0.41473809523809524	31
105	34	Analytical Thinking	-2.9573456542011067	0	1.193038098869589	1.0921454179990289	1	0.22466666666666668	25
106	35	Analytical Thinking	-2.862247711542605	0	0.07504091112261728	-0.0032051012608026925	1	0.7454444444444444	24
107	36	Analytical Thinking	-2.810841455921118	0	0.93573229449358	0.840051719087492	0	0.3405714285714286	30
108	37	Analytical Thinking	-3.542123609850456	0	1.0356030110168826	0.9378994081528862	1	0.32961904761904764	18
109	38	Analytical Thinking	-3.234625474868913	0	0.9492564540227774	0.8533019269817641	1	0.235	34
110	39	Analytical Thinking	-3.2010780182177774	0	-0.14724078780598363	-0.2209841592153785	1	0.22433333333333333	20
111	40	Analytical Thinking	-3.0711912488324313	0	-0.3695224867345843	-0.4387632171699541	0	0.5046666666666667	21
112	41	Analytical Thinking	8.025525108397739	0	-1.2749476285482766	-1.3258476482454569	1	0.7841428571428571	35
113	42	Analytical Thinking	-3.1734059085226467	0	-0.0484103912464653	-0.12415571691108193	1	0.27146825396825397	23
114	43	Analytical Thinking	5.264717314917535	0	-1.4847454879114643	-1.531395745066858	1	0.909595238095238	37
115	44	Analytical Thinking	-2.7867913719739157	0	0.9471758140952085	0.8512634334595683	0	0.21933333333333332	36
116	45	Analytical Thinking	-2.452971561911424	0	1.6199160573424556	1.5103763389695164	0	0.3813333333333333	22
117	46	Analytical Thinking	2.92134472148598	0	-0.819287484410708	-0.8794175668845948	0	0.4256666666666667	5
118	47	Analytical Thinking	-4.215149675267113	0	0.6926441962892911	0.601887725910959	0	0.28633333333333333	45
119	48	Analytical Thinking	-4.403402892503695	0	0.2848387704858051	0.2023429955605986	0	0.34299999999999997	51
120	49	Analytical Thinking	-3.885743190881161	0	-0.277280783279034	-0.34839000435261075	0	0.18823809523809523	50
121	50	Analytical Thinking	6.253711644277471	0	-1.6286564162349735	-1.6723915470187285	1	0.7546190476190476	44
122	51	Analytical Thinking	-0.7563452893346603	0	-0.5775864794914648	-0.6426125693895257	1	0.557142857142857	4
123	52	Analytical Thinking	-3.3257924697504206	0	0.5164833490884654	0.429295274365055	0	0.24601587301587302	6
124	53	Analytical Thinking	-3.1683019630997866	0	1.3581021997900473	1.253865904093222	0	0.3814761904761905	52
125	54	Analytical Thinking	5.8157204784910865	0	-1.3495038926194922	-1.3988936661241367	1	0.7997619047619046	46
126	55	Analytical Thinking	-3.3701968031696623	0	0.0112346200105071	-0.0657189026081381	0	0.2636190476190476	47
127	56	Analytical Thinking	-2.8315592712740316	0	0.043831312209084976	-0.03378250409373863	0	0.33497619047619054	53
128	57	Analytical Thinking	3.9362966970230624	0	-0.9309484938569004	-0.9888167192424315	1	0.786809523809524	7
129	58	Analytical Thinking	-2.4222914883115925	0	1.6549401627898639	1.5446909799264776	0	0.47058730158730155	3
130	59	Analytical Thinking	3.1734559470407797	0	-1.2808427750097213	-1.331623379891678	1	0.7142619047619049	57
131	60	Analytical Thinking	-0.9836823726358834	0	1.686843308345919	1.5759478806001455	0	0.6054047619047619	43
132	61	Analytical Thinking	5.806914653522218	0	-1.3654554653975195	-1.4145221164609705	0	0.5052380952380953	42
133	62	Analytical Thinking	-2.8312476671908304	0	0.43221743202192886	0.3467362867161285	0	0.3317777777777778	56
134	63	Analytical Thinking	-2.019390010816668	0	0.36667727430351144	0.2825237407669634	1	0.631047619047619	2
135	64	Analytical Thinking	-3.522484203801282	0	0.9412806676337635	0.8454877018133471	0	0.2787777777777778	40
136	65	Analytical Thinking	-3.343031363412336	0	1.090046422454933	0.991239988650341	0	0.2356190476190476	54
137	66	Analytical Thinking	-3.0426658358273877	0	1.2672475896195432	1.1648516869573429	0	0.25314285714285717	68
138	67	Analytical Thinking	-1.3094693254081025	0	1.686843308345919	1.5759478806001455	0	0.6051825396825398	69
139	68	Analytical Thinking	-3.4707369618055615	0	0.8212970984772959	0.7279345753667277	0	0.11923809523809524	55
140	69	Analytical Thinking	-0.341116544190757	0	1.6473111497221118	1.5372165036784269	1	0.659452380952381	41
141	70	Analytical Thinking	-2.751273004103413	0	-0.26791790360497425	-0.33921678350272993	1	0.7888333333333334	1
142	0	Clout	0.02719178763416915	0	1.099263630164348	1.0844361413676218	0	0.31338095238095237	58
143	1	Clout	-0.1219591699193661	0	0.11826441356786234	0.08973927787046451	1	0.5304126984126984	64
144	2	Clout	-0.02359962904076936	0	1.215472411368536	1.2022675404340493	1	0.4866666666666667	70
145	3	Clout	0.0	0	1.2848691747024856	1.272633287579725	1	0.8386666666666668	71
146	4	Clout	0.182860853017266	0	1.0902297319788632	1.075276103277652	0	0.28300000000000003	65
147	5	Clout	0.1121145937600316	0	1.1140463726496863	1.0994252946057539	1	0.4522222222222223	59
148	6	Clout	0.051476487415765604	0	-2.185379623730708	-2.246070435071793	0	0.478063492063492	67
149	7	Clout	-0.8094750236878631	0	-0.8976385005634502	-0.9403486418833937	0	0.3373333333333333	66
150	8	Clout	0.11286176762722538	0	1.0614855104795942	1.0461305275368395	1	0.47952380952380946	62
151	9	Clout	0.1970466017175015	0	1.2306657855895784	1.2176730590399074	1	0.6281190476190477	63
152	10	Clout	0.6420383217125689	0	0.6635833585825683	0.6426724862104498	1	0.5744444444444445	9
153	11	Clout	-0.18814890471905182	0	0.3634115597830577	0.3383094024028223	1	0.554936507936508	61
154	12	Clout	-0.07819407925478314	0	-0.3831169357265323	-0.4186428361228503	0	0.6590714285714285	49
155	13	Clout	-0.022079674097781703	0	0.7917004601221677	0.772578480940928	0	0.24190476190476193	48
156	14	Clout	-0.28963446001602194	0	-0.5342294144655473	-0.5718652914459788	1	0.7682301587301587	60
157	15	Clout	-0.10837245743077334	0	-0.7210668542107969	-0.76131153376126	1	0.8032380952380953	8
158	16	Clout	-0.17269278828951096	0	-2.6990799250962176	-2.766943510096884	1	0.6505714285714285	13
159	17	Clout	0.2915755918053995	0	1.09310415412879	1.078190660851733	0	0.24973809523809526	12
160	18	Clout	0.0	0	0.804430043928987	0.7854858073404307	0	0.336	38
161	19	Clout	-0.004303148358237204	0	1.231076417325282	1.218089424407633	0	0.1366666666666667	10
162	20	Clout	-0.42772965082629794	0	0.061186602305027885	0.03186449175656543	0	0.3992619047619047	11
163	21	Clout	0.2513853015384808	0	1.0134415974022442	0.9974157795129102	1	0.9273333333333333	39
164	22	Clout	0.05901114641416195	0	1.1633221809341479	1.1493891387328612	0	0.4873809523809524	15
165	23	Clout	-0.26981800384458343	0	-1.3669905744729447	-1.4162542571940888	1	0.7262301587301588	29
166	24	Clout	-0.24488305139292502	0	-0.6101962855707587	-0.6488928844752689	1	0.8009999999999999	28
167	25	Clout	0.06381282613140249	0	1.0536835075012212	1.0382195855500478	1	0.3848571428571428	14
168	26	Clout	0.0645189474847866	0	0.8282466845998099	0.8096349986685324	1	0.5096190476190476	16
169	27	Clout	-0.27498731651704417	0	-1.1353942755359763	-1.1814241897966855	0	0.5433333333333334	17
170	28	Clout	-0.37165813592027297	0	-1.424889649207187	-1.4749617740434398	0	0.43666666666666665	26
171	29	Clout	0.3419035295206141	0	0.5974716491342494	0.5756376620065812	1	0.5376666666666666	32
172	30	Clout	-0.17547834970063728	0	0.3777836705326921	0.3528821902732283	1	0.6633333333333334	33
173	31	Clout	-0.1169253752999396	0	0.2972998503347387	0.2712745781989536	0	0.2966666666666667	27
174	32	Clout	-0.2442014692822439	0	-0.18231801696735217	-0.21504017130488884	1	0.6341269841269841	19
175	33	Clout	0.08868328410646803	0	1.0967998397501248	1.0819379491612664	0	0.41473809523809524	31
176	34	Clout	0.9552428913598974	0	1.2848691747024856	1.272633287579725	1	0.22466666666666668	25
177	35	Clout	0.0	0	0.3059231167845192	0.28001825092119714	1	0.7454444444444444	24
178	36	Clout	-0.23249634991986878	0	-0.9042086083347117	-0.9470104877670081	0	0.3405714285714286	30
179	37	Clout	0.3312427689201989	0	0.7231249602596255	0.7030454645307038	1	0.32961904761904764	18
180	38	Clout	-0.2647834045033459	0	0.10389230281822744	0.07516649000005793	1	0.235	34
181	39	Clout	0.30054314008690713	0	0.8902520766910906	0.8725061691951423	1	0.22433333333333333	20
182	40	Clout	-0.038900217547113834	0	0.5654423737493494	0.5431611633239615	0	0.5046666666666667	21
183	41	Clout	0.5988736158462669	0	-2.3093904079132694	-2.3718127761250125	1	0.7841428571428571	35
184	42	Clout	-0.5125583587867122	0	0.46730138891613054	0.4436498404374732	1	0.27146825396825397	23
185	43	Clout	-0.09661841365922691	0	-0.8701261742712924	-0.9124521622457588	1	0.909595238095238	37
186	44	Clout	-0.11878548562626902	0	-0.08335576866272536	-0.11469611768294857	0	0.21933333333333332	36
187	45	Clout	0.5541147829346474	0	0.6106118646767721	0.5889613537738094	0	0.3813333333333333	22
188	46	Clout	0.5442545761578038	0	0.7604924482086758	0.7409347129937605	0	0.4256666666666667	5
189	47	Clout	-0.312630455896028	0	-0.5518865791008125	-0.5897690022581921	0	0.28633333333333333	45
190	48	Clout	-0.4331700321100836	0	0.43239769138130335	0.40825878418077194	0	0.34299999999999997	51
191	49	Clout	-0.050454682172599546	0	0.6056842838483258	0.5839649693610985	0	0.18823809523809523	50
192	50	Clout	-0.08480224212971182	0	0.4734608649516879	0.4498953209533612	1	0.7546190476190476	44
193	51	Clout	-0.4515077785257177	0	-1.2589944279828338	-1.3067501654821794	1	0.557142857142857	4
194	52	Clout	1.1506101283851977	0	-1.822381169368509	-1.878003450002104	0	0.24601587301587302	6
195	53	Clout	-0.24749826982648002	0	0.27512573660673084	0.2487908483417552	0	0.3814761904761905	52
196	54	Clout	-0.09452146154210544	0	-0.5736500610931164	-0.6118363667476645	1	0.7997619047619046	46
197	55	Clout	-0.47156617422699326	0	-0.05912849625619896	-0.09013056098712137	0	0.2636190476190476	47
198	56	Clout	0.26242155495662384	0	0.6783661010679067	0.6576616394485819	0	0.33497619047619054	53
199	57	Clout	0.16496871056958784	0	1.2146511478971285	1.2014348096985976	1	0.786809523809524	7
200	58	Clout	0.488281164417536	0	1.0536835075012212	1.0382195855500478	0	0.47058730158730155	3
201	59	Clout	-0.11124998643088736	0	0.22913498220790057	0.2021579271564556	1	0.7142619047619049	57
202	60	Clout	-0.10428153354059151	0	0.17903791045203096	0.1513613522938962	0	0.6054047619047619	43
203	61	Clout	-0.6318274156063476	0	-2.634610742590714	-2.701574147363919	0	0.5052380952380953	42
204	62	Clout	-0.6028479134983298	0	0.08377134776873922	0.0547645869814894	0	0.3317777777777778	56
205	63	Clout	-0.14215038783792444	0	-0.34739197472029787	-0.38241904913069774	1	0.631047619047619	2
206	64	Clout	-0.1747329823705293	0	0.3847644100396575	0.35996040152456854	0	0.2787777777777778	40
207	65	Clout	-0.27425371026543627	0	0.391745149546623	0.3670386127759088	0	0.2356190476190476	54
208	66	Clout	-0.2144592141269532	0	0.4734608649516879	0.4498953209533612	0	0.25314285714285717	68
209	67	Clout	0.21560642920665424	0	1.0573791931225553	1.0419668738595804	0	0.6051825396825398	69
210	68	Clout	-0.16470991530357054	0	0.7551542356445253	0.7355219632133234	0	0.11923809523809524	55
211	69	Clout	-0.1163765255078934	0	0.29483605992051554	0.2687763859925982	1	0.659452380952381	41
212	70	Clout	0.2125112175569299	0	0.7847197206152021	0.7655002696895876	1	0.7888333333333334	1
213	0	Authentic	0.38743683796842315	0	-1.497304373903424	-1.3824944978156726	0	0.31338095238095237	58
214	1	Authentic	-0.2454439804967525	0	-1.0436681839568818	-0.9324523335651536	1	0.5304126984126984	64
215	2	Authentic	-0.4589035510499674	0	-0.6668737854723096	-0.5586431659335932	1	0.4866666666666667	70
216	3	Authentic	0.0990389330821717	0	-1.4868565864678052	-1.3721294851174808	1	0.8386666666666668	71
217	4	Authentic	0.24247541326608651	0	-1.1764561920095846	-1.0641883014066875	0	0.28300000000000003	65
218	5	Authentic	-0.2829860363239742	0	0.30746664924942374	0.4079778569848691	1	0.4522222222222223	59
219	6	Authentic	0.43625613403586017	0	0.7250411212730239	0.8222440096642102	0	0.478063492063492	67
220	7	Authentic	0.19994157575083352	0	0.5130521439503085	0.6119345584654164	0	0.3373333333333333	66
221	8	Authentic	-0.3502859438922672	0	-0.24289583082687882	-0.13802426353600566	1	0.47952380952380946	62
222	9	Authentic	-0.18429055128021068	0	-0.3301854097244674	-0.22462227285315595	1	0.6281190476190477	63
223	10	Authentic	-0.3102790938632183	0	-0.8485304766916161	-0.7388606447827981	1	0.5744444444444445	9
224	11	Authentic	-0.25910917006502515	0	-0.6062092132654912	-0.49845922123441533	1	0.554936507936508	61
225	12	Authentic	0.4219415015633227	0	1.218446308555147	1.3117400932175236	0	0.6590714285714285	49
226	13	Authentic	0.34204429773068695	0	-1.3904673217391936	-1.2765038840954537	0	0.24190476190476193	48
227	14	Authentic	0.1313336545458796	0	1.0445412015622677	1.1392127850798806	1	0.7682301587301587	60
228	15	Authentic	-0.2906907098629769	0	-0.8434750956743812	-0.7338453160578666	1	0.8032380952380953	8
229	16	Authentic	0.7930136625812283	0	1.7846489824854521	1.8734569104098504	1	0.6505714285714285	13
230	17	Authentic	0.5496479642356308	0	-1.42181068404605	-1.307598922190029	0	0.24973809523809526	12
231	18	Authentic	-0.6161564492008925	0	-0.542511412448332	-0.43526607930027866	0	0.336	38
232	19	Authentic	-0.7122635999089082	0	-0.9233501157466919	-0.8130875099117841	0	0.1366666666666667	10
233	20	Authentic	-0.5280405675733006	0	-0.9364941063915028	-0.8261273645966061	0	0.3992619047619047	11
234	21	Authentic	-0.1408953142400459	0	0.3873416693217348	0.48722005083878683	1	0.9273333333333333	39
235	22	Authentic	0.6867045666938228	0	-1.497304373903424	-1.3824944978156726	0	0.4873809523809524	15
236	23	Authentic	-0.3655353968280748	0	1.746228086754467	1.8353404121003711	1	0.7262301587301588	29
237	24	Authentic	-0.08809991818363587	0	0.264664423303502	0.36551474044711596	1	0.8009999999999999	28
238	25	Authentic	-0.2564281085927415	0	0.20635902890472638	0.3076712824862393	1	0.3848571428571428	14
239	26	Authentic	-0.401327971225732	0	-0.9031285916777527	-0.7930261950120583	1	0.5096190476190476	16
240	27	Authentic	-0.3014183072873123	0	-0.9155985315202653	-0.8053973392002225	0	0.5433333333333334	17
241	28	Authentic	0.5885777549409763	0	1.6889337685591388	1.7785000198844811	0	0.43666666666666665	26
242	29	Authentic	-0.4923530047610252	0	0.30746664924942374	0.4079778569848691	1	0.5376666666666666	32
243	30	Authentic	-0.5390640753208356	0	-0.6186791531080039	-0.5108303654225798	1	0.6633333333333334	33
244	31	Authentic	-0.6133085251954438	0	-0.22098917975219445	-0.11629117239463593	0	0.2966666666666667	27
245	32	Authentic	-0.10577543531317733	0	0.7364999849120898	0.8336120881073884	1	0.6341269841269841	19
246	33	Authentic	0.6036553945875346	0	-1.4106888458081335	-1.2965651989951799	0	0.41473809523809524	31
247	34	Authentic	0.6410499230620456	0	-1.1879150556486502	-1.0755563798498655	1	0.22466666666666668	25
248	35	Authentic	-0.21193477107493358	0	-0.0167517866559057	0.08632810809259633	1	0.7454444444444444	24
249	36	Authentic	-0.47019700116970825	0	-0.08348281608340587	0.020125768923500768	0	0.3405714285714286	30
250	37	Authentic	-0.4194529726223266	0	-0.24525500863492178	-0.14036475027430706	1	0.32961904761904764	18
251	38	Authentic	-0.3857508769987368	0	-0.44308891910937953	-0.3366312810432926	1	0.235	34
252	39	Authentic	-0.3492106958233582	0	-0.7447266531377268	-0.6358792282975383	1	0.22433333333333333	20
253	40	Authentic	-0.0395924641972582	0	-0.5189196343679026	-0.41186121191726494	0	0.5046666666666667	21
254	41	Authentic	-0.11910437428690425	0	-0.154595175725843	-0.050423188473868834	1	0.7841428571428571	35
255	42	Authentic	-0.3884820447836319	0	-0.14044010887758554	-0.036380268044060846	1	0.27146825396825397	23
256	43	Authentic	-0.49525678969279274	0	1.6013071642604009	1.6915676553190018	1	0.909595238095238	37
257	44	Authentic	-0.16549702941398678	0	1.481663146852509	1.5728715421622899	0	0.21933333333333332	36
258	45	Authentic	-0.041653189230495054	0	-0.9934513991856823	-0.8826334015641675	0	0.3813333333333333	22
259	46	Authentic	-0.2856849195669987	0	-0.3868056771174979	-0.2807939545723886	0	0.4256666666666667	5
260	47	Authentic	-0.4688798238857607	0	-0.46668069718980904	-0.3600361484263063	0	0.28633333333333333	45
261	48	Authentic	-0.24599272740573733	0	-1.0369276759339021	-0.9257652285985783	0	0.34299999999999997	51
262	49	Authentic	-0.5886468079723018	0	0.3927340757401186	0.49256973481204697	0	0.18823809523809523	50
263	50	Authentic	-0.05988322008994897	0	0.05099031897504146	0.15353351300667822	1	0.7546190476190476	44
264	51	Authentic	-0.44889470382328317	0	-0.2782834979475228	-0.173131564610526	1	0.557142857142857	4
265	52	Authentic	-0.6147456647626315	0	0.05671975079457437	0.1592175522282673	0	0.24601587301587302	6
266	53	Authentic	-0.7279541953429353	0	0.1423242026864181	0.24414378530377384	0	0.3814761904761905	52
267	54	Authentic	-0.039533573950292895	0	1.5777153861799715	1.6681627879359882	1	0.7997619047619046	46
268	55	Authentic	0.7383463177098163	0	0.8864762884233909	0.9824001736136894	0	0.2636190476190476	47
269	56	Authentic	0.6084219238293569	0	-1.271834380534749	-1.1588108366837282	0	0.33497619047619054	53
270	57	Authentic	-0.10596067412574027	0	-0.36422497524051567	-0.25839215293436146	1	0.786809523809524	7
271	58	Authentic	0.4615946340748905	0	-1.4389989795046487	-1.3246510398547962	0	0.47058730158730155	3
272	59	Authentic	-0.28390956971720904	0	1.8055445573566897	1.894186935806234	1	0.7142619047619049	57
273	60	Authentic	0.3295220260601963	0	0.688979403350082	0.7864679980930325	0	0.6054047619047619	43
274	61	Authentic	0.7065527210563584	0	1.7674606870268539	1.8564047927450837	0	0.5052380952380953	42
275	62	Authentic	-0.22949464847624987	0	0.9151234475210549	1.0108203697216342	0	0.3317777777777778	56
276	63	Authentic	-0.6347846152671706	0	0.06177513181180918	0.16423288095319874	1	0.631047619047619	2
277	64	Authentic	0.7387314773374521	0	-1.4322584714816688	-1.3179639348882208	0	0.2787777777777778	40
278	65	Authentic	-0.5246996250450532	0	-0.033603056713355256	0.06961034567615804	0	0.2356190476190476	54
279	66	Authentic	-0.6600939869678532	0	0.2676976519138428	0.36852393768207475	0	0.25314285714285717	68
280	67	Authentic	0.6368355746444757	0	1.7988040493337099	1.8874998308396587	0	0.6051825396825398	69
281	68	Authentic	0.3864856794533676	0	-1.3190179366956079	-1.2056205714497554	0	0.11923809523809524	55
282	69	Authentic	0.2818250005857165	0	0.6974050383788067	0.7948268793012516	1	0.659452380952381	41
283	70	Authentic	-0.32896054388970847	0	-1.0274909647017303	-0.9164032816453729	1	0.7888333333333334	1
284	0	Tone	0.43066783994557944	0	-1.399658423281881	-1.4574938183313546	0	0.31338095238095237	58
285	1	Tone	-0.5328909009655634	0	1.6201249157329463	1.705721601152205	1	0.5304126984126984	64
286	2	Tone	0.14152942964000453	0	-1.3682749936616343	-1.4246197550803705	1	0.4866666666666667	70
287	3	Tone	0.11716424597934076	0	0.5186537122556846	0.5519332978850345	1	0.8386666666666668	71
288	4	Tone	-0.09522294604010298	0	0.47811678232953286	0.509470966185847	0	0.28300000000000003	65
289	5	Tone	0.19670143610629875	0	-0.7641439734718897	-0.7917940374989311	1	0.4522222222222223	59
290	6	Tone	0.07080820378470411	0	0.4157858040559878	0.44417942389569853	0	0.478063492063492	67
291	7	Tone	-0.38351092830251504	0	-0.48387251172441087	-0.49821038929917233	0	0.3373333333333333	66
292	8	Tone	-0.234778851734041	0	1.6323295828074862	1.7185059590831426	1	0.47952380952380946	62
293	9	Tone	-0.18785102294180006	0	0.7980534120692679	0.844603777661155	1	0.6281190476190477	63
294	10	Tone	-0.11523738726297525	0	-0.4228491763517095	-0.4342885996444816	1	0.5744444444444445	9
295	11	Tone	-0.13982994172707888	0	-0.7641439734718897	-0.7917940374989311	1	0.554936507936508	61
296	12	Tone	-0.13560622351492094	0	-0.7641439734718897	-0.7917940374989311	0	0.6590714285714285	49
297	13	Tone	-0.2711267088063543	0	0.7880281498294671	0.8341023407893131	0	0.24190476190476193	48
298	14	Tone	-0.0696268343368769	0	-0.4071574615415861	-0.4178515680189895	1	0.7682301587301587	60
299	15	Tone	0.0	0	0.3482242541790684	0.37340887106371945	1	0.8032380952380953	8
300	16	Tone	0.0	0	1.8899352342736764	1.9883472282683023	1	0.6505714285714285	13
301	17	Tone	-0.28284981801630826	0	-0.4093368663763255	-0.4201344890780856	0	0.24973809523809526	12
302	18	Tone	-0.14235606382537005	0	-0.7641439734718897	-0.7917940374989311	0	0.336	38
303	19	Tone	0.0	0	-1.5543961665483739	-1.6195812135271777	0	0.1366666666666667	10
304	20	Tone	-0.18968404038746245	0	-0.1517312149101357	-0.15029321989292632	0	0.3992619047619047	11
305	21	Tone	0.08047198916327378	0	-0.7641439734718897	-0.7917940374989311	1	0.9273333333333333	39
306	22	Tone	-0.11919300265209065	0	0.7409530053990971	0.784791245912837	0	0.4873809523809524	15
307	23	Tone	0.0	0	-0.15870531038130173	-0.15759856728203403	1	0.7262301587301588	29
308	24	Tone	0.0	0	0.1533854619533717	0.169315728380528	1	0.8009999999999999	28
309	25	Tone	-0.21819213217553324	0	-0.7641439734718897	-0.7917940374989311	1	0.3848571428571428	14
310	26	Tone	0.9092799331178483	0	-1.4271189241995963	-1.4862586236759652	1	0.5096190476190476	16
311	27	Tone	-0.866209730098599	0	1.3154441198363866	1.3865692370905696	0	0.5433333333333334	17
312	28	Tone	-0.07249255818153046	0	0.02349293380290693	0.03325363325840011	0	0.43666666666666665	26
313	29	Tone	-0.09397977450643559	0	1.020788586179628	1.0779183099007765	1	0.5376666666666666	32
314	30	Tone	-0.0922059549165091	0	0.3081232052198645	0.3314031235763511	1	0.6633333333333334	33
315	31	Tone	0.05277192425211918	0	-1.4175295429267434	-1.4762137710159424	0	0.2966666666666667	27
316	32	Tone	-0.4806038060181189	0	1.2561643083314766	1.3244737842831555	1	0.6341269841269841	19
317	33	Tone	-0.22945545979962118	0	0.6067016675791539	0.6441633086725171	0	0.41473809523809524	31
318	34	Tone	-0.11150011550892065	0	-0.14475711943896993	-0.14298787250381895	1	0.22466666666666668	25
319	35	Tone	-0.07125841060965463	0	-0.7641439734718897	-0.7917940374989311	1	0.7454444444444444	24
320	36	Tone	-0.2504682808747069	0	1.1990639016613058	1.2646612525348375	0	0.3405714285714286	30
321	37	Tone	-0.516642862549306	0	-0.2707267188869036	-0.2749407097195735	1	0.32961904761904764	18
322	38	Tone	0.2139604412815021	0	-1.287637014776279	-1.340151675893815	1	0.235	34
323	39	Tone	-0.11946213752246182	0	-0.7641439734718897	-0.7917940374989311	1	0.22433333333333333	20
324	40	Tone	-0.06367344182545177	0	0.5047055213133531	0.5373226031068198	0	0.5046666666666667	21
325	41	Tone	-0.10144828518572116	0	-0.7641439734718897	-0.7917940374989311	1	0.7841428571428571	35
326	42	Tone	-0.15211842069148013	0	0.1390013900440921	0.15424844939049379	1	0.27146825396825397	23
327	43	Tone	0.1627435758389337	0	-0.7641439734718897	-0.7917940374989311	1	0.909595238095238	37
328	44	Tone	-0.15104400298070392	0	-0.09157964147133014	-0.08728459866187412	0	0.21933333333333332	36
329	45	Tone	-0.4701230075298361	0	0.2627915846572863	0.2839183655471522	0	0.3813333333333333	22
330	46	Tone	0.24782948430199145	0	-1.1913073210808003	-1.2392465650817672	0	0.4256666666666667	5
331	47	Tone	-0.17654526237384793	0	1.656738916956567	1.744074674945019	0	0.28633333333333333	45
332	48	Tone	-0.0849799389765173	0	0.10979736525858491	0.12365730719860595	0	0.34299999999999997	51
333	49	Tone	-0.3381999732487454	0	-0.0658626644214058	-0.06034613016453995	0	0.18823809523809523	50
334	50	Tone	0.14255717056855002	0	1.056966706436301	1.1158147994817718	1	0.7546190476190476	44
335	51	Tone	-0.1910806504540576	0	-0.46164258241006956	-0.474924594496392	1	0.557142857142857	4
336	52	Tone	-0.20476547295645167	0	-0.39495279446704595	-0.4050672100880514	0	0.24601587301587302	6
337	53	Tone	-0.0945498091750391	0	0.8791272719215713	0.9295284410595299	0	0.3814761904761905	52
338	54	Tone	0.05528930203916576	0	-0.050606830578230386	-0.04436568275086717	1	0.7997619047619046	46
339	55	Tone	-0.42108709538366834	0	0.19392239187952334	0.21177806007971547	0	0.2636190476190476	47
340	56	Tone	-0.09204332388483476	0	-0.7641439734718897	-0.7917940374989311	0	0.33497619047619054	53
341	57	Tone	-0.9262723240488234	0	1.2273961645129177	1.2943392263030873	1	0.786809523809524	7
342	58	Tone	0.08044844851661458	0	-0.7641439734718897	-0.7917940374989311	0	0.47058730158730155	3
343	59	Tone	0.0	0	0.7060825280432678	0.7482645089672995	1	0.7142619047619049	57
344	60	Tone	-0.07308520668724414	0	-0.7641439734718897	-0.7917940374989311	0	0.6054047619047619	43
345	61	Tone	-0.24867995992115863	0	-0.7641439734718897	-0.7917940374989311	0	0.5052380952380953	42
346	62	Tone	-0.3183734222314994	0	1.3363664062498843	1.4084852792578924	0	0.3317777777777778	56
347	63	Tone	-0.19683029297363772	0	0.2885085617072107	0.3108568340444864	1	0.631047619047619	2
348	64	Tone	-0.3660873385868052	0	1.488924744681638	1.5682897533946194	0	0.2787777777777778	40
349	65	Tone	-0.05924845363612307	0	-0.47166784464987055	-0.48542603136823415	0	0.2356190476190476	54
350	66	Tone	-0.29173875411319383	0	-0.7641439734718897	-0.7917940374989311	0	0.25314285714285717	68
351	67	Tone	-0.3380394974894485	0	-0.21842100285315946	-0.2201506043012671	0	0.6051825396825398	69
352	68	Tone	-0.4296415941827302	0	-0.5374858706589986	-0.5543702473529365	0	0.11923809523809524	55
353	69	Tone	-0.15391213551171487	0	1.930908045166776	2.031266144179309	1	0.659452380952381	41
354	70	Tone	-0.12688465252913556	0	-0.26811143308521646	-0.27220120444865825	1	0.7888333333333334	1
355	0	Words/Sentence	-0.3882569345478089	0	-0.16664134229429006	-0.1719503212752177	0	0.31338095238095237	58
356	1	Words/Sentence	0.8329930533204428	0	-0.48488552770085924	-0.5888719503043364	1	0.5304126984126984	64
357	2	Words/Sentence	0.2802112200913554	0	-0.6505290176460818	-0.8058762408235909	1	0.4866666666666667	70
358	3	Words/Sentence	-0.45836401640914237	0	1.3150201110739992	1.7691274269914985	1	0.8386666666666668	71
359	4	Words/Sentence	0.3562331441378623	0	0.7659184633028286	1.049766747396175	0	0.28300000000000003	65
360	5	Words/Sentence	-0.5501205729929184	0	0.4411528806543217	0.6243016423623614	1	0.4522222222222223	59
361	6	Words/Sentence	-0.38659603235384665	0	-0.011432087936168263	0.03138440763652452	0	0.478063492063492	67
362	7	Words/Sentence	-0.26307874086265615	0	0.33681052478331525	0.4876060262872404	0	0.3373333333333333	66
363	8	Words/Sentence	0.896899095871996	0	-0.5761850890879898	-0.7084806143700672	1	0.47952380952380946	62
364	9	Words/Sentence	-0.44967920143600376	0	0.39289454106398114	0.5610799199276179	1	0.6281190476190477	63
365	10	Words/Sentence	0.4570716460007809	0	0.7867869344770299	1.0771058706111991	1	0.5744444444444445	9
366	11	Words/Sentence	-0.6460299997895037	0	-0.22272535857495604	-0.24542421491559527	1	0.554936507936508	61
367	12	Words/Sentence	-0.5356832707835576	0	7.249491601237482	9.543690591263998	0	0.6590714285714285	49
368	13	Words/Sentence	-0.8219256235866482	0	0.29376930298652515	0.431219084656253	0	0.24190476190476193	48
369	14	Words/Sentence	-0.5697363744879003	0	-0.30359068437498593	-0.35136331737381393	1	0.7682301587301587	60
370	15	Words/Sentence	0.5509897631462468	0	-0.7470456968267627	-0.9323196856930777	1	0.8032380952380953	8
371	16	Words/Sentence	-0.5932258339021177	0	-0.29706928713304803	-0.3428198413691189	1	0.6505714285714285	13
372	17	Words/Sentence	-0.2803461468943724	0	0.2989864207800756	0.43805386546000924	0	0.24973809523809526	12
373	18	Words/Sentence	-0.9664798454429033	0	-0.2579409036814206	-0.2915589853409485	0	0.336	38
374	19	Words/Sentence	0.12467199283886958	0	-0.5305353083944246	-0.6486762823372019	0	0.1366666666666667	10
375	20	Words/Sentence	-0.4486523826002802	0	0.7776569783383169	1.0651450042046262	0	0.3992619047619047	11
376	21	Words/Sentence	0.3490346925655051	0	-0.36619609789758967	-0.4333806870188864	1	0.9273333333333333	39
377	22	Words/Sentence	-0.697962199628167	0	-0.25011522699109523	-0.2813068141353145	0	0.4873809523809524	15
378	23	Words/Sentence	0.6937541170421164	0	-0.5696636918460519	-0.6999371383653722	1	0.7262301587301588	29
379	24	Words/Sentence	0.47876738672794905	0	-0.5514037795686257	-0.676015405552226	1	0.8009999999999999	28
380	25	Words/Sentence	-0.7926509496344847	0	0.33681052478331525	0.4876060262872404	1	0.3848571428571428	14
381	26	Words/Sentence	-0.1533276715221138	0	-0.2409852708523821	-0.2693459477287414	1	0.5096190476190476	16
382	27	Words/Sentence	-0.299172239798677	0	0.06291184062192376	0.12878003409004818	0	0.5433333333333334	17
383	28	Words/Sentence	-0.04745669007600561	0	3.9887929802685353	5.271952588916471	0	0.43666666666666665	26
384	29	Words/Sentence	0.7480570472482174	0	-0.49140692494279714	-0.5974154263090314	1	0.5376666666666666	32
385	30	Words/Sentence	1.2408293181750676	0	-0.6166177519880047	-0.7614501655991764	1	0.6633333333333334	33
386	31	Words/Sentence	-0.27697331441137635	0	0.7046173292286125	0.9694580729520416	0	0.2966666666666667	27
387	32	Words/Sentence	0.4590182246344135	0	1.4324052614288811	1.9229099950760093	1	0.6341269841269841	19
388	33	Words/Sentence	-0.504139009256031	0	0.3694175109930047	0.5303234063107156	0	0.41473809523809524	31
389	34	Words/Sentence	-0.37275383978818977	0	-0.054473309732958365	-0.025002533994462856	1	0.22466666666666668	25
390	35	Words/Sentence	-0.7221274050714194	0	0.3198548919542766	0.46539298867503315	1	0.7454444444444444	24
391	36	Words/Sentence	-0.32861487431300745	0	-0.1744670189846156	-0.18220249248085185	0	0.3405714285714286	30
392	37	Words/Sentence	-1.0584145657004054	0	-0.1718584600878405	-0.17878510207897388	1	0.32961904761904764	18
393	38	Words/Sentence	-0.5682914609008584	0	0.02769629551545919	0.08264526366469496	1	0.235	34
394	39	Words/Sentence	-0.6648949937943697	0	-0.14446859167170123	-0.14290250285925452	1	0.22433333333333333	20
395	40	Words/Sentence	-0.47772151116953476	0	0.4841941024511117	0.6806885839933488	0	0.5046666666666667	21
396	41	Words/Sentence	-0.45239281307841134	0	-0.04795191249102039	-0.01645905798976768	1	0.7841428571428571	35
397	42	Words/Sentence	-0.6063810629453245	0	8.032059270270029	10.568907711827405	1	0.27146825396825397	23
398	43	Words/Sentence	0.6300803813365753	0	-0.43271434976535617	-0.520524142266776	1	0.909595238095238	37
399	44	Words/Sentence	-0.18327970062749988	0	0.7711355810963789	1.056601528199931	0	0.21933333333333332	36
400	45	Words/Sentence	-0.7090771045375749	0	0.14899428421550395	0.24155391735202292	0	0.3813333333333333	22
401	46	Words/Sentence	-0.38010184636090283	0	-0.13012151773943795	-0.1241068556489255	0	0.4256666666666667	5
402	47	Words/Sentence	0.7236330239596676	0	-0.5435781028783003	-0.6657632343465919	0	0.28633333333333333	45
403	48	Words/Sentence	0.8996802614182552	0	-0.6335733848170433	-0.7836632032113837	0	0.34299999999999997	51
404	49	Words/Sentence	-1.2592936217021227	0	0.061607561173536204	0.1270713388891092	0	0.18823809523809523	50
405	50	Words/Sentence	0.6638725443300914	0	-0.4522785414911698	-0.5461545702808611	1	0.7546190476190476	44
406	51	Words/Sentence	-0.8709829564641801	0	0.0759546351057995	0.14586698609943824	1	0.557142857142857	4
407	52	Words/Sentence	-0.5702553479398993	0	0.06030328172514866	0.12536264368817024	0	0.24601587301587302	6
408	53	Words/Sentence	0.20556767718394822	0	-0.45488710038794505	-0.5495719606827393	0	0.3814761904761905	52
409	54	Words/Sentence	0.2751111005645759	0	-0.5018411605298978	-0.6110849879165435	1	0.7997619047619046	46
410	55	Words/Sentence	-0.8841468143128063	0	-0.13012151773943795	-0.1241068556489255	0	0.2636190476190476	47
411	56	Words/Sentence	-0.6285349108591586	0	-0.25924518312980827	-0.2932676805418876	0	0.33497619047619054	53
412	57	Words/Sentence	-0.8704857787299722	0	-0.2279424763685063	-0.2522589957193513	1	0.786809523809524	7
413	58	Words/Sentence	-0.6772955588690881	0	-0.25011522699109523	-0.2813068141353145	0	0.47058730158730155	3
414	59	Words/Sentence	0.6818033041530936	0	-0.47836413045892145	-0.5803284742996414	1	0.7142619047619049	57
415	60	Words/Sentence	0.6137527662162687	0	-0.8018254336590409	-1.004084884132516	0	0.6054047619047619	43
416	61	Words/Sentence	-0.6206244937709658	0	0.6628803868802099	0.9147798265219931	0	0.5052380952380953	42
417	62	Words/Sentence	-0.15230783627037456	0	-0.37663033348469027	-0.44705024862639847	0	0.3317777777777778	56
418	63	Words/Sentence	0.4433698019127608	0	-0.41967155528148037	-0.5034371902573859	1	0.631047619047619	2
419	64	Words/Sentence	-0.13448387450143945	0	0.4672384696220731	0.6584755463811415	0	0.2787777777777778	40
420	65	Words/Sentence	-0.352796104203246	0	0.4763684257607862	0.6704364127877146	0	0.2356190476190476	54
421	66	Words/Sentence	-0.260991073883263	0	0.40985017389301975	0.5832929575398251	0	0.25314285714285717	68
422	67	Words/Sentence	0.45135965093724784	0	-0.37663033348469027	-0.44705024862639847	0	0.6051825396825398	69
423	68	Words/Sentence	-0.8034678952624562	0	0.06552039951869885	0.13219742449192612	0	0.11923809523809524	55
424	69	Words/Sentence	-0.4394758112323506	0	0.3694175109930047	0.5303234063107156	1	0.659452380952381	41
425	70	Words/Sentence	0.5245433548324766	0	-0.5709679712944395	-0.7016458335663112	1	0.7888333333333334	1
426	0	Bigwords	0.6731041845586433	0	0.7028544919110623	0.6432989449916007	0	0.31338095238095237	58
427	1	Bigwords	0.6007648803573046	0	1.2015580967671116	1.11828456800924	1	0.5304126984126984	64
428	2	Bigwords	-0.258799419253608	0	-1.4600942857217454	-1.4167815571249036	1	0.4866666666666667	70
429	3	Bigwords	0.18696206680950156	0	0.5375698685873437	0.4858751385057549	1	0.8386666666666668	71
430	4	Bigwords	-0.10103022768793073	0	0.16425459866652953	0.13031447213255043	0	0.28300000000000003	65
431	5	Bigwords	-0.066527896283658	0	1.1559623386088447	1.0748573110476278	1	0.4522222222222223	59
432	6	Bigwords	0.16445402620932087	0	0.26399531963773926	0.22531159673607823	0	0.478063492063492	67
433	7	Bigwords	0.2052305147736326	0	0.6145127104794196	0.5591586346284763	0	0.3373333333333333	66
434	8	Bigwords	-0.31680723707315117	0	0.05311493815575267	0.024460533288619222	1	0.47952380952380946	62
435	9	Bigwords	0.056537280834713245	0	0.3038916080262234	0.26331044657748953	1	0.6281190476190477	63
436	10	Bigwords	-0.2270557670270126	0	-0.9499917413261292	-0.9309391198668611	1	0.5744444444444445	9
437	11	Bigwords	-0.14531805976734513	0	-0.39429343877224593	-0.4016694256472059	1	0.554936507936508	61
438	12	Bigwords	0.0	0	0.2098503568247969	0.17374172909416322	0	0.6590714285714285	49
439	13	Bigwords	-0.3248848121761313	0	-1.3432551554411851	-1.3054992111607708	0	0.24190476190476193	48
440	14	Bigwords	0.08822196117804616	0	-0.4997336295132389	-0.5020949573709351	1	0.7682301587301587	60
441	15	Bigwords	0.11802777857545525	0	2.49818746939284	2.3532471878551027	1	0.8032380952380953	8
442	16	Bigwords	0.8281017185307384	0	1.2614025293498379	1.175282842771357	1	0.6505714285714285	13
443	17	Bigwords	0.09087520545300701	0	-0.6906658668009835	-0.6839465958976885	0	0.24973809523809526	12
444	18	Bigwords	-0.49674463370680455	0	0.05311493815575267	0.024460533288619222	0	0.336	38
445	19	Bigwords	-0.17592744031228205	0	-0.36864582480822056	-0.3772415936062988	0	0.1366666666666667	10
446	20	Bigwords	0.43472716899179054	0	-0.3059516573406027	-0.31752911528408106	0	0.3992619047619047	11
447	21	Bigwords	-0.13132177688219754	0	-1.4230477322181532	-1.3814969108435933	1	0.9273333333333333	39
448	22	Bigwords	-0.4800191225511982	0	-0.1321178293622086	-0.15196269811793264	0	0.4873809523809524	15
449	23	Bigwords	0.02944290645031962	0	-0.4769357504341052	-0.48038132889012874	1	0.7262301587301588	29
450	24	Bigwords	0.12229570528624271	0	0.5689169523211522	0.5157313776668635	1	0.8009999999999999	28
451	25	Bigwords	-0.3344161217680486	0	1.4523347666375828	1.3571344812981108	1	0.3848571428571428	14
452	26	Bigwords	-0.32165519722943514	0	-1.6852233416281903	-1.6312036383728665	1	0.5096190476190476	16
453	27	Bigwords	0.09189012719112971	0	0.44352861738591726	0.39630642102242863	0	0.5433333333333334	17
454	28	Bigwords	0.10036442214393629	0	0.26399531963773926	0.22531159673607823	0	0.43666666666666665	26
455	29	Bigwords	-0.35149880274967726	0	-0.6251219644484741	-0.6215199140153701	1	0.5376666666666666	32
456	30	Bigwords	-0.14676320980590057	0	-0.026677638621215034	-0.05153716639420291	1	0.6633333333333334	33
457	31	Bigwords	0.11379621425962058	0	1.2471538549253791	1.161711824970853	0	0.2966666666666667	27
458	32	Bigwords	0.12184494756115384	0	0.335238691760032	0.2931666857385981	1	0.6341269841269841	19
459	33	Bigwords	0.09613792326610633	0	0.7740978640333551	0.7111540339941206	0	0.41473809523809524	31
460	34	Bigwords	-0.02246276507268004	0	1.3069982875081052	1.2187100997329698	1	0.22466666666666668	25
461	35	Bigwords	-0.08000184403851121	0	-1.0554319320671226	-1.0313646515905905	1	0.7454444444444444	24
462	36	Bigwords	0.87581040577516	0	1.5862723062274928	1.484702048622848	0	0.3405714285714286	30
463	37	Bigwords	-0.33914734903358673	0	-0.8360023459304606	-0.8223709774628291	1	0.32961904761904764	18
464	38	Bigwords	0.34434306486523825	0	0.7740978640333551	0.7111540339941206	1	0.235	34
465	39	Bigwords	0.16756163198739682	0	0.24974664521328052	0.21174057893557405	1	0.22433333333333333	20
466	40	Bigwords	0.40202340240133305	0	0.7740978640333551	0.7111540339941206	0	0.5046666666666667	21
467	41	Bigwords	0.0	0	-0.7476605644988181	-0.7382306670997048	1	0.7841428571428571	35
468	42	Bigwords	-0.3272164396014448	0	-0.48833468997367235	-0.4912381431305322	1	0.27146825396825397	23
469	43	Bigwords	0.0	0	-0.026677638621215034	-0.05153716639420291	1	0.909595238095238	37
470	44	Bigwords	-0.07042573592779616	0	1.6575156783497857	1.552557137625368	0	0.21933333333333332	36
471	45	Bigwords	-0.03483118999931394	0	0.15285565912696242	0.119457657892147	0	0.3813333333333333	22
472	46	Bigwords	0.15065847709679414	0	0.3694355103787323	0.32573712845980746	0	0.4256666666666667	5
473	47	Bigwords	0.375089602657479	0	0.4349794127312418	0.38816381034212594	0	0.28633333333333333	45
474	48	Bigwords	0.030400827995676078	0	2.558031901975566	2.4102454626172194	0	0.34299999999999997	51
475	49	Bigwords	-0.16847730607072697	0	-0.09507127585861613	-0.11667805183662208	0	0.18823809523809523	50
476	50	Bigwords	-0.08812659556527293	0	-0.776157913347735	-0.7653727027007126	1	0.7546190476190476	44
477	51	Bigwords	0.0	0	-0.2974024526859278	-0.30938650460377887	1	0.557142857142857	4
478	52	Bigwords	-0.67394230214882	0	-0.05232525258524038	-0.07596499843511004	0	0.24601587301587302	6
479	53	Bigwords	0.24474634124779468	0	0.8225433570765146	0.7572954945158346	0	0.3814761904761905	52
480	54	Bigwords	0.055197618544595865	0	0.5090725197384262	0.45873310290474656	1	0.7997619047619046	46
481	55	Bigwords	0.3941909257156379	0	1.0761697618318766	0.9988596113648052	0	0.2636190476190476	47
482	56	Bigwords	-0.4547228861786178	0	-0.00957922931186514	-0.03525194503359848	0	0.33497619047619054	53
483	57	Bigwords	-0.10030455190046227	0	0.004669445112593617	-0.0216809272330943	1	0.786809523809524	7
484	58	Bigwords	0.12780873915495314	0	0.5005233150837513	0.45059049222444436	0	0.47058730158730155	3
485	59	Bigwords	0.08523205981519842	0	-1.0269345832182055	-1.0042226159895826	1	0.7142619047619049	57
486	60	Bigwords	0.0826907403003924	0	1.7145103760476195	1.6068412088273836	0	0.6054047619047619	43
487	61	Bigwords	0.47573224723352775	0	0.6316111197887696	0.5754438559890808	0	0.5052380952380953	42
488	62	Bigwords	-0.1349957845486322	0	-1.2634625786642175	-1.2295015114779488	0	0.3317777777777778	56
489	63	Bigwords	0.22437716544217856	0	1.7572563993209949	1.6475542622288952	1	0.631047619047619	2
490	64	Bigwords	0.14577653419550932	0	-1.1067271599951733	-1.0802203156724048	0	0.2787777777777778	40
491	65	Bigwords	0.26326656896271544	0	0.6287613849038779	0.57272965242898	0	0.2356190476190476	54
492	66	Bigwords	0.15701027110373295	0	1.2414543851555957	1.1562834178506514	0	0.25314285714285717	68
493	67	Bigwords	-0.1693630663202894	0	1.0676205571772015	0.9907170006845029	0	0.6051825396825398	69
494	68	Bigwords	0.14445685904746208	0	1.0676205571772015	0.9907170006845029	0	0.11923809523809524	55
495	69	Bigwords	0.12402091492592106	0	0.7740978640333551	0.7111540339941206	1	0.659452380952381	41
496	70	Bigwords	0.04466793840898758	0	0.9422322222419665	0.871292044040068	1	0.7888333333333334	1
497	0	Dic	-0.13910921348097396	0	-0.5303449092061483	-0.4874027150877829	0	0.31338095238095237	58
498	1	Dic	0.2061661198376458	0	0.31267995724605374	0.35054855803207546	1	0.5304126984126984	64
499	2	Dic	0.4660494228357329	0	0.8362680509400113	0.8709855310808738	1	0.4866666666666667	70
500	3	Dic	-0.17803250650331315	0	1.383873947096997	1.4152957597741147	1	0.8386666666666668	71
501	4	Dic	-0.5686927931854615	0	-0.470300403048584	-0.4277195759766819	0	0.28300000000000003	65
502	5	Dic	1.7044428798824613	0	0.8722947546345512	0.9067954145475358	1	0.4522222222222223	59
503	6	Dic	-0.44439581839071884	0	0.9275357002995112	0.9617039025297496	0	0.478063492063492	67
504	7	Dic	-1.1701998989649784	0	-0.4727021832948879	-0.4301069015411272	0	0.3373333333333333	66
505	8	Dic	-0.5968460276433795	0	0.303072836260842	0.34099925577429785	1	0.47952380952380946	62
506	9	Dic	-0.06170537045310198	0	0.3415013202016823	0.37919646480540165	1	0.6281190476190477	63
507	10	Dic	3.392098609298233	0	0.4447778707926942	0.48185146407649687	1	0.5744444444444445	9
508	11	Dic	1.0280953516652434	0	0.6633398732062269	0.6990980904409034	1	0.554936507936508	61
509	12	Dic	0.8646533462983339	0	-0.5879876351174086	-0.5446985286344386	0	0.6590714285714285	49
510	13	Dic	-1.2002448737127331	0	-0.6096036573341325	-0.5661844587144357	0	0.24190476190476193	48
511	14	Dic	-0.6314109001598949	0	0.9683659644866519	1.0022884371252954	1	0.7682301587301587	60
512	15	Dic	0.312429717996722	0	-0.443880820339256	-0.40145899476779767	1	0.8032380952380953	8
513	16	Dic	-0.5418977666539273	0	-0.4030505561521119	-0.3608744601722486	1	0.6505714285714285	13
514	17	Dic	-0.4492810663447265	0	-0.052390640191938766	-0.012324927763420639	0	0.24973809523809526	12
515	18	Dic	-1.101508997462075	0	-0.22051525743311565	-0.17943771727450053	0	0.336	38
516	19	Dic	-0.4088519709247798	0	-0.693665965954721	-0.6497408534699757	0	0.1366666666666667	10
517	20	Dic	-0.20730355596229993	0	-0.1628725315218553	-0.12214190372784486	0	0.3992619047619047	11
518	21	Dic	0.6606144834317182	0	0.4183582880833661	0.45559088286761257	1	0.9273333333333333	39
519	22	Dic	0.07844379404603577	0	-0.6696481634916966	-0.6258675978255366	0	0.4873809523809524	15
520	23	Dic	0.6136999797008971	0	1.5231772013825453	1.5537606425118684	1	0.7262301587301588	29
521	24	Dic	0.3744732931812494	0	0.45438499177790254	0.4914007663342711	1	0.8009999999999999	28
522	25	Dic	-0.17145682890994315	0	-0.0019532550195829595	0.03780890908990605	1	0.3848571428571428	14
523	26	Dic	-0.35350682373184883	0	0.18538560419201747	0.22402030311654123	1	0.5096190476190476	16
524	27	Dic	1.5875387586873297	0	0.7858306657676589	0.8208516942275506	0	0.5433333333333334	17
525	28	Dic	-0.39047633241924573	0	-0.10282802536429116	-0.062458764616743934	0	0.43666666666666665	26
526	29	Dic	0.14318111966366137	0	1.2493742533040526	1.281605528165248	1	0.5376666666666666	32
527	30	Dic	-0.9654305128403321	0	-0.36462207221127163	-0.3226772511411448	1	0.6633333333333334	33
528	31	Dic	-0.13109546143955825	0	0.08210905360100548	0.121365303845446	0	0.2966666666666667	27
529	32	Dic	1.361990303393836	0	0.5864829053245464	0.6227036723786958	1	0.6341269841269841	19
530	33	Dic	0.06100235486871335	0	-0.9410493313238856	-0.8956353866077118	0	0.41473809523809524	31
531	34	Dic	-0.2402928443815295	0	0.0580912511379812	0.09749204820100699	1	0.22466666666666668	25
532	35	Dic	-0.5926668447822294	0	-0.025971057482610672	0.013935653445463637	1	0.7454444444444444	24
533	36	Dic	0.10942337928469739	0	0.16857314246789773	0.2073090241654312	0	0.3405714285714286	30
534	37	Dic	-0.29713121540923493	0	0.022064547443441333	0.06168216473434506	1	0.32961904761904764	18
535	38	Dic	0.20926436917760083	0	-0.8089514177772451	-0.7643324805632904	1	0.235	34
536	39	Dic	0.42735940901180114	0	0.30547461650714575	0.3433865813387431	1	0.22433333333333333	20
537	40	Dic	0.28129734752561303	0	-0.2877651043295878	-0.24628283307893387	0	0.5046666666666667	21
538	41	Dic	-0.2484188186166629	0	-0.27575620309807564	-0.23434620525671435	1	0.7841428571428571	35
539	42	Dic	-0.1534550318183887	0	-1.7216279113722193	-1.6715161950520239	1	0.27146825396825397	23
540	43	Dic	-0.9823149813672392	0	1.0788478558165717	1.1121054130897228	1	0.909595238095238	37
541	44	Dic	-1.2610611805062497	0	0.17097492271420153	0.20969634972987647	0	0.21933333333333332	36
542	45	Dic	-0.05953516592319064	0	-1.4142000398454906	-1.3659385228031868	0	0.3813333333333333	22
543	46	Dic	0.7170344792114621	0	0.8098484682306833	0.8447249498719896	0	0.4256666666666667	5
544	47	Dic	-1.293103737568169	0	-0.2877651043295878	-0.24628283307893387	0	0.28633333333333333	45
545	48	Dic	-0.5784550572961399	0	-0.9626653535406094	-0.9171213166877089	0	0.34299999999999997	51
546	49	Dic	1.2183973257296818	0	0.37992980414252586	0.4173936738365088	0	0.18823809523809523	50
547	50	Dic	0.6165762582116175	0	0.7233843793637911	0.7587812295520044	1	0.7546190476190476	44
548	51	Dic	-0.4207334555838635	0	0.10372507581772941	0.14285123392544316	1	0.557142857142857	4
549	52	Dic	-0.5728455437424579	0	-0.5855858548711083	-0.5423112030699967	0	0.24601587301587302	6
550	53	Dic	-0.1881114599363457	0	-1.7624581755593636	-1.712100729647573	0	0.3814761904761905	52
551	54	Dic	1.3536923919589723	0	0.5312419596595863	0.567795184396482	1	0.7997619047619046	46
552	55	Dic	-1.484250295889788	0	-0.6168089980730405	-0.5733464354077681	0	0.2636190476190476	47
553	56	Dic	-0.5370214185277925	0	-0.4654968425559799	-0.4229449248477948	0	0.33497619047619054	53
554	57	Dic	1.0575283276709697	0	1.3022134187227088	1.3341266905830167	1	0.786809523809524	7
555	58	Dic	0.13589152869969465	0	-1.8032884397465077	-1.752685264243122	0	0.47058730158730155	3
556	59	Dic	0.2136812497209365	0	1.6504715544365816	1.6802888974274026	1	0.7142619047619049	57
557	60	Dic	-0.41298394048691944	0	-5.341110742550189	-5.26921582066919	0	0.6054047619047619	43
558	61	Dic	-0.47757518723155096	0	-0.9002190671367415	-0.8550508520121627	0	0.5052380952380953	42
559	62	Dic	2.1660589663597234	0	0.7738217645361468	0.8089150664053311	0	0.3317777777777778	56
560	63	Dic	0.10055126844837178	0	-1.4886552274808709	-1.4399456153009527	1	0.631047619047619	2
561	64	Dic	1.656116239871413	0	0.4159565078370623	0.4532035573031673	0	0.2787777777777778	40
562	65	Dic	-0.3680729504494799	0	-0.32859536851673177	-0.2868673676744829	0	0.2356190476190476	54
563	66	Dic	-0.6510634992367825	0	-1.4021911386139785	-1.3540018949809673	0	0.25314285714285717	68
564	67	Dic	0.06991532891486006	0	-0.8137549782698492	-0.7691071316921775	0	0.6051825396825398	69
565	68	Dic	-1.2855816327026286	0	-1.6807976471850754	-1.630931660456475	0	0.11923809523809524	55
566	69	Dic	0.8482439731256654	0	-1.4334142818159141	-1.385037127318742	1	0.659452380952381	41
567	70	Dic	0.5095517996250508	0	0.014859206704533359	0.05452018804101268	1	0.7888333333333334	1
568	0	Linguistic Variables	-0.8820272688372858	0	-0.3231469749781831	-0.29810152231722603	0	0.31338095238095237	58
569	1	Linguistic Variables	-1.2447392120296825	0	0.16829148309293698	0.18996140055946062	1	0.5304126984126984	64
570	2	Linguistic Variables	-1.5546129336793155	0	-0.2517413870533206	-0.22718639677104185	1	0.4866666666666667	70
571	3	Linguistic Variables	3.6481488930841084	0	1.9254289898714474	1.935029686058729	1	0.8386666666666668	71
572	4	Linguistic Variables	-2.691148765900716	0	-0.6941760102740447	-0.6665820766258373	0	0.28300000000000003	65
573	5	Linguistic Variables	1.0591560557711555	0	0.29990178240543064	0.3206677103896844	1	0.4522222222222223	59
574	6	Linguistic Variables	2.5652593790380354	0	0.486116354836938	0.5056032338728736	0	0.478063492063492	67
575	7	Linguistic Variables	-0.39781186327526136	0	-0.0011217745327193706	0.021711788969492156	0	0.3373333333333333	66
576	8	Linguistic Variables	-0.682353488012841	0	-0.5919680118717882	-0.5650761126087478	1	0.47952380952380946	62
577	9	Linguistic Variables	2.0039854477068877	0	0.46511471132962623	0.4847458440063497	1	0.6281190476190477	63
578	10	Linguistic Variables	5.17874921210248	0	0.8081415552824036	0.8254165451595937	1	0.5744444444444445	9
579	11	Linguistic Variables	2.2870375286247224	0	0.3797080277332206	0.3999257918824809	1	0.554936507936508	61
580	12	Linguistic Variables	-2.6455946831167725	0	-0.7305788590200545	-0.702734885727815	0	0.6590714285714285	49
581	13	Linguistic Variables	-2.326528349669627	0	-0.47855913693230034	-0.45244620732951385	0	0.24190476190476193	48
582	14	Linguistic Variables	3.3931925042696687	0	1.1287666461607127	1.143839363788543	1	0.7682301587301587	60
583	15	Linguistic Variables	2.681363429277871	0	0.7521371725962351	0.7697968388488593	1	0.8032380952380953	8
584	16	Linguistic Variables	-0.5146086134568938	0	0.001678444601588454	0.024492774285028284	1	0.6505714285714285	13
585	17	Linguistic Variables	-2.1747692461611132	0	-0.6507726136922645	-0.6234768042350184	0	0.24973809523809526	12
586	18	Linguistic Variables	-1.888956393532367	0	-0.16773481302406787	-0.14375683730494018	0	0.336	38
587	19	Linguistic Variables	-3.2200136281301037	0	-0.9559964993318792	-0.9266042036285178	0	0.1366666666666667	10
588	20	Linguistic Variables	-1.5471060244390928	0	-0.13833251211383074	-0.11455649149180587	0	0.3992619047619047	11
589	21	Linguistic Variables	4.546751643273493	0	0.9663539363708267	0.9825422154874157	1	0.9273333333333333	39
590	22	Linguistic Variables	-1.9408122204107734	0	-0.6829751337368114	-0.6554581353636908	0	0.4873809523809524	15
591	23	Linguistic Variables	3.3515643142187495	0	1.4213895456959391	1.4344523292621267	1	0.7262301587301588	29
592	24	Linguistic Variables	4.08987194554136	0	0.8613457188342623	0.8782552661547901	1	0.8009999999999999	28
593	25	Linguistic Variables	-2.632146926917387	0	-0.6045689979761764	-0.5775905465286634	1	0.3848571428571428	14
594	26	Linguistic Variables	-1.4983956859490555	0	-0.07252736245758387	-0.04920333657669398	1	0.5096190476190476	16
595	27	Linguistic Variables	3.716297279397649	0	0.8165422126853271	0.8337595011062021	0	0.5433333333333334	17
596	28	Linguistic Variables	-0.739241223227072	0	-0.13833251211383074	-0.11455649149180587	0	0.43666666666666665	26
597	29	Linguistic Variables	3.667871939717763	0	0.518318874881485	0.537584565001546	1	0.5376666666666666	32
598	30	Linguistic Variables	-1.651831003443898	0	-0.5401639578870845	-0.5136278842713206	1	0.6633333333333334	33
599	31	Linguistic Variables	-2.5721637099752273	0	-0.5037611091410747	-0.47747507516934296	0	0.2966666666666667	27
600	32	Linguistic Variables	5.391552678642925	0	0.6163265445822786	0.6349190510453303	1	0.6341269841269841	19
601	33	Linguistic Variables	-2.203250049707327	0	-1.7806610343856972	-1.74560437905407	0	0.41473809523809524	31
602	34	Linguistic Variables	-2.954030933359681	0	-0.73897951642298	-0.7110778416744253	1	0.22466666666666668	25
603	35	Linguistic Variables	2.7301917358951457	0	0.5309198609858731	0.5500989989214615	1	0.7454444444444444	24
604	36	Linguistic Variables	-1.252119889708684	0	-0.5051612187082296	-0.478865567827112	0	0.3405714285714286	30
605	37	Linguistic Variables	-2.2473400024475803	0	-0.32594719411249296	-0.30088250763276414	1	0.32961904761904764	18
606	38	Linguistic Variables	-1.8867298764202318	0	-0.4561573838578317	-0.43019832480521886	1	0.235	34
607	39	Linguistic Variables	-1.6833768127181872	0	-0.06552681462181331	-0.04225087328785267	1	0.22433333333333333	20
608	40	Linguistic Variables	-0.05720836024449539	0	0.028280526377517785	0.05091213478262646	0	0.5046666666666667	21
609	41	Linguistic Variables	2.325855293915425	0	0.6359280785224374	0.6543859482540871	1	0.7841428571428571	35
610	42	Linguistic Variables	-2.0908320826708127	0	-0.38475179593296926	-0.35928319925903474	1	0.27146825396825397	23
611	43	Linguistic Variables	4.027165899771468	0	1.6790097060523108	1.690302978291502	1	0.909595238095238	37
612	44	Linguistic Variables	-3.1240061696622345	0	-0.7473801738259034	-0.7194207976210337	0	0.21933333333333332	36
613	45	Linguistic Variables	-2.392959613445431	0	-0.7641814886317543	-0.7361067095142544	0	0.3813333333333333	22
614	46	Linguistic Variables	-1.7645588387826034	0	-0.10332977293497593	-0.07979417504759734	0	0.4256666666666667	5
615	47	Linguistic Variables	-3.226218074108147	0	-0.6381716275878763	-0.6109623703151029	0	0.28633333333333333	45
616	48	Linguistic Variables	-3.3648801622741766	0	-1.0498038403312102	-1.0197672116989969	0	0.34299999999999997	51
617	49	Linguistic Variables	-2.1733362403153906	0	0.21589520837617998	0.23723815092358472	0	0.18823809523809523	50
618	50	Linguistic Variables	2.229153416048421	0	0.5127184366128692	0.5320225943704737	1	0.7546190476190476	44
619	51	Linguistic Variables	1.6964299257558668	0	0.3405049598529031	0.3609919974649672	1	0.557142857142857	4
620	52	Linguistic Variables	-1.9056957480715577	0	-0.18313601826276388	-0.15905225654039185	0	0.24601587301587302	6
621	53	Linguistic Variables	-3.7034835189925968	0	-2.3729073812919212	-2.3337827732900793	0	0.3814761904761905	52
622	54	Linguistic Variables	3.241616784091984	0	0.7969406787451704	0.8142926038974473	1	0.7997619047619046	46
623	55	Linguistic Variables	-0.6332270071354631	0	-0.10332977293497593	-0.07979417504759734	0	0.2636190476190476	47
624	56	Linguistic Variables	-1.3500165384068297	0	-0.048725499815962366	-0.025564961394631932	0	0.33497619047619054	53
625	57	Linguistic Variables	4.772209509468114	0	1.536198530202582	1.5484727271991299	1	0.786809523809524	7
626	58	Linguistic Variables	-2.733882329164143	0	-1.072205593405677	-1.04201509422329	0	0.47058730158730155	3
627	59	Linguistic Variables	2.6708694840999905	0	1.6370064190376856	1.6485881985584523	1	0.7142619047619049	57
628	60	Linguistic Variables	-2.35874544415899	0	-3.5083962402539703	-3.461472318740204	0	0.6054047619047619	43
629	61	Linguistic Variables	-0.7823648622782781	0	-0.01792308933857031	0.005025877076271424	0	0.5052380952380953	42
630	62	Linguistic Variables	5.805589473751171	0	0.6471289550596708	0.6655098895162337	0	0.3317777777777778	56
631	63	Linguistic Variables	-2.869516135611179	0	-0.7025766676769702	-0.6749250325724477	1	0.631047619047619	2
632	64	Linguistic Variables	1.6541945754106069	0	0.4385126295536969	0.4583264835087515	0	0.2787777777777778	40
633	65	Linguistic Variables	-0.7825489475281696	0	-0.13833251211383074	-0.11455649149180587	0	0.2356190476190476	54
634	66	Linguistic Variables	-3.275972528788383	0	-1.0988076751816063	-1.0684344547208882	0	0.25314285714285717	68
635	67	Linguistic Variables	-2.896377504592431	0	-2.062083057383691	-2.0250934032655077	0	0.6051825396825398	69
636	68	Linguistic Variables	-3.5225083820865373	0	-1.210816440553941	-1.179673867342355	0	0.11923809523809524	55
637	69	Linguistic Variables	-2.035756421896108	0	-1.495038682686242	-1.4619438768693285	1	0.659452380952381	41
638	70	Linguistic Variables	4.301465355512272	0	0.5855241341048866	0.6043282125744269	1	0.7888333333333334	1
639	0	Function	-0.8068519505657413	0	-0.24686327422933194	-0.237147153851659	0	0.31338095238095237	58
640	1	Function	-1.332260081046976	0	-0.24686327422933194	-0.237147153851659	1	0.5304126984126984	64
641	2	Function	-2.460666113504805	0	-1.325487064199745	-1.3832741540003484	1	0.4866666666666667	70
642	3	Function	0.9291578827907272	0	0.7158336598096809	0.7857979724492733	1	0.8386666666666668	71
643	4	Function	-0.8843418544048439	0	-0.21998168444813723	-0.208583241075367	0	0.28300000000000003	65
644	5	Function	-0.289219662258982	0	-0.030130456618454707	-0.006850607092810377	1	0.4522222222222223	59
645	6	Function	1.4910928102800498	0	0.8317605157410801	0.9089798462970292	0	0.478063492063492	67
646	7	Function	-0.8722050967103021	0	0.10763769101016506	0.13953944588568268	0	0.3373333333333333	66
647	8	Function	-1.551504618458329	0	-1.1759582210418529	-1.224387389182228	1	0.47952380952380946	62
648	9	Function	-0.4217229291195956	0	-0.033490655341103306	-0.010421096189846081	1	0.6281190476190477	63
649	10	Function	0.5973894603985336	0	0.504141140282779	0.5608571593359808	1	0.5744444444444445	9
650	11	Function	-1.1475088038957941	0	-0.31238714932099265	-0.30677169124386916	1	0.554936507936508	61
651	12	Function	-0.8125091408656008	0	-0.18805979658296962	-0.17466359465352146	0	0.6590714285714285	49
652	13	Function	-0.9078789664649749	0	0.0034715306080383827	0.028854283877554277	0	0.24190476190476193	48
653	14	Function	1.3605611776201556	0	0.8636824036062501	0.9428994927188773	1	0.7682301587301587	60
654	15	Function	1.9180017162532408	0	1.122417705250242	1.2178271531906797	1	0.8032380952380953	8
655	16	Function	-1.864080474044077	0	-0.8600995411128219	-0.8887614140608044	1	0.6505714285714285	13
656	17	Function	-1.55871804191042	0	-0.3308682422955635	-0.32640938127756935	0	0.24973809523809526	12
657	18	Function	-2.22738760901674	0	-0.24518317486800761	-0.23536190930314113	0	0.336	38
658	19	Function	-1.1004913224901176	0	-1.3187666667544455	-1.3761331758062745	0	0.1366666666666667	10
659	20	Function	0.4666398969542654	0	0.3999749798806511	0.4501719973278511	0	0.3992619047619047	11
660	21	Function	-0.8562803729465421	0	0.12107848590076302	0.15382140227382932	1	0.9273333333333333	39
661	22	Function	-0.7298984346214936	0	-0.9340239130111053	-0.9673121741956051	0	0.4873809523809524	15
662	23	Function	1.340770614943746	0	0.8771231984968468	0.9571814491070226	1	0.7262301587301588	29
663	24	Function	1.3434419605715406	0	0.2924486207558747	0.33591634622268574	1	0.8009999999999999	28
664	25	Function	-0.4661761829456135	0	-0.18805979658296962	-0.17466359465352146	1	0.3848571428571428	14
665	26	Function	-1.8400350924488769	0	-1.39269103865273	-1.4546839359410764	1	0.5096190476190476	16
666	27	Function	0.7731788233435394	0	0.2538063354454087	0.29485572160676754	0	0.5433333333333334	17
667	28	Function	-0.38284034716303883	0	-0.18805979658296962	-0.17466359465352146	0	0.43666666666666665	26
668	29	Function	0.8755404811065987	0	0.4066953773259495	0.4573129755219238	1	0.5376666666666666	32
669	30	Function	-1.9074395653249618	0	-0.6282458292500225	-0.6423976663652914	1	0.6633333333333334	33
670	31	Function	-0.7657653523146797	0	-0.16789860424707448	-0.15324066007130344	0	0.2966666666666667	27
671	32	Function	-0.46988841242000284	0	-0.05701204639964823	-0.03541451986910109	1	0.6341269841269841	19
672	33	Function	-1.2155198700643168	0	-0.668568213921814	-0.6852435355297287	0	0.41473809523809524	31
673	34	Function	-1.6158831909245095	0	-0.42495380652974196	-0.4263830759945881	1	0.22466666666666668	25
674	35	Function	0.4778673462192323	0	0.6805515732218648	0.748307836930392	1	0.7454444444444444	24
675	36	Function	-0.18561733988044113	0	0.13115908206870996	0.16453286956493768	0	0.3405714285714286	30
676	37	Function	0.3619290867855411	0	0.24036554055481074	0.28057376521862093	1	0.32961904761904764	18
677	38	Function	-1.2554827473435397	0	-0.45015529694961237	-0.4531617442223622	1	0.235	34
678	39	Function	-1.0846850632630907	0	0.048834213363802746	0.07705588668754516	1	0.22433333333333333	20
679	40	Function	0.8601983913756229	0	0.2924486207558747	0.33591634622268574	0	0.5046666666666667	21
680	41	Function	1.8897244443454924	0	0.8737629997741958	0.9536109600099844	1	0.7841428571428571	35
681	42	Function	0.2323168309997781	0	0.379813787544756	0.42874906274563307	1	0.27146825396825397	23
682	43	Function	1.251472012477527	0	1.4836390679350386	1.6016547311220954	1	0.909595238095238	37
683	44	Function	-1.112264048081903	0	-0.5896035439395565	-0.6013370417493732	0	0.21933333333333332	36
684	45	Function	-0.5403243097869467	0	-0.099014530432764	-0.08004563358205627	0	0.3813333333333333	22
685	46	Function	-0.738935618879919	0	-0.12085582212998462	-0.10325381271279342	0	0.4256666666666667	5
686	47	Function	-1.5711989634027381	0	-1.268363685914707	-1.3225758393507288	0	0.28633333333333333	45
687	48	Function	-1.8245218171033022	0	-0.8332179513316283	-0.8601975012845137	0	0.34299999999999997	51
688	49	Function	-1.9402989095120373	0	-0.26366426784257846	-0.2549995993368413	0	0.18823809523809523	50
689	50	Function	1.239058601883751	0	0.7343147527842518	0.8054356624829735	1	0.7546190476190476	44
690	51	Function	0.7322689287832984	0	0.3428516015956131	0.38947368267823146	1	0.557142857142857	4
691	52	Function	-0.8098495716451578	0	0.04547401464115416	0.07348539759050947	0	0.24601587301587302	6
692	53	Function	-1.9548228075289646	0	-2.3738690656663137	-2.497266752275709	0	0.3814761904761905	52
693	54	Function	-1.2609341006120656	0	-0.008289164921234079	0.016357572037926777	1	0.7997619047619046	46
694	55	Function	-1.0390402124446976	0	0.12779888334606138	0.16096238046790198	0	0.2636190476190476	47
695	56	Function	-0.7994928921155374	0	0.07067550506102338	0.10026406581828232	0	0.33497619047619054	53
696	57	Function	1.731772133316287	0	1.1761808848126314	1.2749549787432637	1	0.786809523809524	7
697	58	Function	-0.6507850629990157	0	-0.04861154959302555	-0.026488297126510556	0	0.47058730158730155	3
698	59	Function	1.6769708230042097	0	2.027991261004218	2.1800739648419936	1	0.7142619047619049	57
699	60	Function	-1.1428161488213398	0	-3.4239311664942083	-3.6130445950995886	0	0.6054047619047619	43
700	61	Function	1.971252306820815	0	1.318989330525224	1.4267007653673103	0	0.5052380952380953	42
701	62	Function	-1.5908045550653103	0	-0.32582794421158945	-0.32105364763201455	0	0.3317777777777778	56
702	63	Function	-1.7912559142214162	0	-1.0549910670264784	-1.095849781688916	1	0.631047619047619	2
703	64	Function	0.40180280124522155	0	0.255486434806733	0.2966409661552854	0	0.2787777777777778	40
704	65	Function	-0.709848416179787	0	0.10259739292619097	0.13418371224012784	0	0.2356190476190476	54
705	66	Function	-0.25907295483410087	0	-0.009969264282558375	0.014572327489408924	0	0.25314285714285717	68
706	67	Function	-0.5299875989284173	0	-0.42999410461371607	-0.43173880964014294	0	0.6051825396825398	69
707	68	Function	-0.869887662402943	0	-0.6484070215859188	-0.6638206009475106	0	0.11923809523809524	55
708	69	Function	-1.430730774226961	0	-0.32582794421158945	-0.32105364763201455	1	0.659452380952381	41
709	70	Function	-1.2566211013873236	0	0.14459987695930673	0.17881482595308304	1	0.7888333333333334	1
710	0	Total Pronouns	-2.810182736223883	0	-0.43649144561616554	-0.42440088720898667	0	0.31338095238095237	58
711	1	Total Pronouns	-3.294255982083745	0	-0.12517112901538957	-0.11916343893038371	1	0.5304126984126984	64
712	2	Total Pronouns	-3.031776863117082	0	-0.06468603893295315	-0.05986016326482659	1	0.4866666666666667	70
713	3	Total Pronouns	5.433227835759288	0	3.680052626464952	3.611710286029226	1	0.8386666666666668	71
714	4	Total Pronouns	-2.6518813099348186	0	-1.2708298941062448	-1.2424372485956425	0	0.28300000000000003	65
715	5	Total Pronouns	-2.6235840097826495	0	0.12388512426523153	0.125026519692499	1	0.4522222222222223	59
716	6	Total Pronouns	-1.8698296219248487	0	0.0829687397977009	0.08490959791873968	0	0.478063492063492	67
717	7	Total Pronouns	-2.7129050684069003	0	-0.8420973438160335	-0.8220816769662521	0	0.3373333333333333	66
718	8	Total Pronouns	-1.6605495584461942	0	-0.6321785017652245	-0.6162644261269655	1	0.47952380952380946	62
719	9	Total Pronouns	4.564119089972298	0	0.9511076798044358	0.9360860251185008	1	0.6281190476190477	63
720	10	Total Pronouns	-3.8590832981225205	0	-0.004200948850516707	-0.0005568875992694786	1	0.5744444444444445	9
721	11	Total Pronouns	-2.4951937210996116	0	-0.463176044181946	-0.4505640970614381	1	0.554936507936508	61
722	12	Total Pronouns	-2.1309580086218505	0	-0.7442538157415037	-0.7261499075072625	0	0.6590714285714285	49
723	13	Total Pronouns	-4.338695506507697	0	-0.4951975624608829	-0.48195994888438004	0	0.24190476190476193	48
724	14	Total Pronouns	-0.5692790847379849	0	0.3391408860291961	0.33607641250227543	1	0.7682301587301587	60
725	15	Total Pronouns	3.9747968657977877	0	4.0002678092543205	3.925668804258646	1	0.8032380952380953	8
726	16	Total Pronouns	-3.210041785929957	0	-0.08781269102329632	-0.08253494513695121	1	0.6505714285714285	13
727	17	Total Pronouns	-3.1281060622811614	0	-0.9808572563580934	-0.9581303681990007	0	0.24973809523809526	12
728	18	Total Pronouns	-3.8616709275053007	0	-0.9915310957844058	-0.9685956521399814	0	0.336	38
729	19	Total Pronouns	-2.9107915063257837	0	-0.274604880983762	-0.2656774141041131	0	0.1366666666666667	10
730	20	Total Pronouns	-2.5362454444695053	0	-0.6215046623389122	-0.6057991421859849	0	0.3992619047619047	11
731	21	Total Pronouns	3.928072122928966	0	0.9279810277140926	0.9134112432463762	1	0.9273333333333333	39
732	22	Total Pronouns	0.6134523985796163	0	0.22884454529063594	0.22793514511214225	0	0.4873809523809524	15
733	23	Total Pronouns	1.4467915213787013	0	0.4120787887756636	0.4075891860989767	1	0.7262301587301588	29
734	24	Total Pronouns	5.427243530672694	0	1.1325629500517453	1.1139958521151723	1	0.8009999999999999	28
735	25	Total Pronouns	-1.3054782882133953	0	0.32668807336516503	0.32386691457113126	1	0.3848571428571428	14
736	26	Total Pronouns	-3.4528196690022113	0	-1.2565981082044948	-1.2284835366743347	1	0.5096190476190476	16
737	27	Total Pronouns	0.5737958532658597	0	0.30000347479938444	0.2977037047186798	0	0.5433333333333334	17
738	28	Total Pronouns	-2.338073026715243	0	-1.8223115977990478	-1.7831435855463105	0	0.43666666666666665	26
739	29	Total Pronouns	5.176750915998387	0	0.7714313827948449	0.7599204121119926	1	0.5376666666666666	32
740	30	Total Pronouns	0.9745104663079174	0	0.2733188762336039	0.2715404948662284	1	0.6633333333333334	33
741	31	Total Pronouns	-3.128883789405379	0	-0.9701834169317813	-0.9476650842580202	0	0.2966666666666667	27
742	32	Total Pronouns	-2.738827175224697	0	0.03137851590385819	0.034327392203999926	1	0.6341269841269841	19
743	33	Total Pronouns	-1.68165345231175	0	-1.8454382498893909	-1.805818367418435	0	0.41473809523809524	31
744	34	Total Pronouns	-2.759219644646058	0	-0.41870171323897803	-0.40695874730735193	1	0.22466666666666668	25
745	35	Total Pronouns	0.8939404853370655	0	0.36404651135725824	0.36049540836456373	1	0.7454444444444444	24
746	36	Total Pronouns	-2.513886092239882	0	-1.4095898066483048	-1.378485939828391	0	0.3405714285714286	30
747	37	Total Pronouns	-2.764560948762739	0	-0.9577306042677503	-0.9354555863268761	1	0.32961904761904764	18
748	38	Total Pronouns	-3.6644554183412246	0	-0.6232836355766308	-0.6075433561761482	1	0.235	34
749	39	Total Pronouns	0.0892096270204275	0	0.1665804819704805	0.16688765545642142	1	0.22433333333333333	20
750	40	Total Pronouns	2.960337832337826	0	0.6237766040641914	0.6151506509284269	0	0.5046666666666667	21
751	41	Total Pronouns	0.32994503990884627	0	0.3426988325046341	0.3395648404826029	1	0.7841428571428571	35
752	42	Total Pronouns	-3.0711089115411587	0	-0.4293755526652905	-0.4174240312483327	1	0.27146825396825397	23
753	43	Total Pronouns	4.007998751727303	0	2.023828542148824	1.9878470611870587	1	0.909595238095238	37
754	44	Total Pronouns	-2.392456555416487	0	-1.3864631545579615	-1.3558111579562664	0	0.21933333333333332	36
755	45	Total Pronouns	-2.6946702090780477	0	-1.4362744052140857	-1.4046491496808429	0	0.3813333333333333	22
756	46	Total Pronouns	-2.2377255648879353	0	0.05984208770735709	0.062234816046614454	0	0.4256666666666667	5
757	47	Total Pronouns	-4.772466424029486	0	-0.18031929938466967	-0.1732340726254503	0	0.28633333333333333	45
758	48	Total Pronouns	2.7669767410517996	0	0.47790079857125645	0.47212510373502437	0	0.34299999999999997	51
759	49	Total Pronouns	-4.874990124027258	0	-0.3350899710661984	-0.3249806897696702	0	0.18823809523809523	50
760	50	Total Pronouns	4.766412019817819	0	2.2604319827654136	2.2198275218787966	1	0.7546190476190476	44
761	51	Total Pronouns	4.7699117304387	0	0.6237766040641914	0.6151506509284269	1	0.557142857142857	4
762	52	Total Pronouns	-3.3366739559776906	0	-0.45783912446879	-0.44533145509094785	0	0.24601587301587302	6
763	53	Total Pronouns	-3.939637324691337	0	-1.2192396702124015	-1.1918550428809023	0	0.3814761904761905	52
764	54	Total Pronouns	4.169483880575777	0	1.6146646974735184	1.586677843449466	1	0.7997619047619046	46
765	55	Total Pronouns	-0.4712375556974129	0	0.3249091001274466	0.32212270058096815	0	0.2636190476190476	47
766	56	Total Pronouns	-1.8959921509155382	0	0.1452328031178557	0.1459570875744599	0	0.33497619047619054	53
767	57	Total Pronouns	5.306316754202753	0	1.965122425304106	1.9302879995116646	1	0.786809523809524	7
768	58	Total Pronouns	-1.6097365510007153	0	-1.7475947218148615	-1.7098865979594458	0	0.47058730158730155	3
769	59	Total Pronouns	2.046246751724242	0	0.6753668279580343	0.6657328566431667	1	0.7142619047619049	57
770	60	Total Pronouns	-3.4524723928403707	0	-2.1105052623094807	-2.065706251952789	0	0.6054047619047619	43
771	61	Total Pronouns	-2.9063669673373806	0	-1.0947115435720915	-1.0697600635694613	0	0.5052380952380953	42
772	62	Total Pronouns	-2.7757201681927053	0	-0.7567066284055348	-0.7383594054384066	0	0.3317777777777778	56
773	63	Total Pronouns	-2.491280978563433	0	-0.06468603893295315	-0.05986016326482659	1	0.631047619047619	2
774	64	Total Pronouns	-2.2536070638839325	0	-0.5877041708222566	-0.5726590763728794	0	0.2787777777777778	40
775	65	Total Pronouns	-2.330989632822965	0	-0.8474342635291895	-0.8273143189367423	0	0.2356190476190476	54
776	66	Total Pronouns	-4.63344216956308	0	-1.0449002929159676	-1.020922071844885	0	0.25314285714285717	68
777	67	Total Pronouns	-1.723348332242328	0	-2.4538470971891932	-2.402339552054334	0	0.6051825396825398	69
778	68	Total Pronouns	-3.3808285411474257	0	-0.9968680154975619	-0.9738282941104717	0	0.11923809523809524	55
779	69	Total Pronouns	-2.150064113525959	0	-0.7567066284055348	-0.7383594054384066	1	0.659452380952381	41
780	70	Total Pronouns	5.844111520058878	0	0.8888436164842803	0.87503853546278	1	0.7888333333333334	1
781	0	Ppron	0.8402786827799577	0	0.7991969310346394	0.8462398955494719	0	0.31338095238095237	58
782	1	Ppron	-1.0598527451887065	0	-0.16895160702649217	-0.13775527007118593	1	0.5304126984126984	64
783	2	Ppron	-0.7997450106203927	0	0.08204986580417163	0.11735458768231802	1	0.4866666666666667	70
784	3	Ppron	1.1994349578676518	0	2.716186201554544	2.79460639157898	1	0.8386666666666668	71
785	4	Ppron	-0.7607614638453732	0	-0.26824889298147986	-0.238677851160484	0	0.28300000000000003	65
786	5	Ppron	2.937481697657692	0	2.1535015811429465	2.2227117654062902	1	0.4522222222222223	59
787	6	Ppron	-0.24745598058093393	0	-0.12481947993538642	-0.09290078958705333	0	0.478063492063492	67
788	7	Ppron	-0.02530306043611453	0	-1.9121706271251677	-1.9095072491944216	0	0.3373333333333333	66
789	8	Ppron	-0.8630765199829714	0	-0.9660881526095891	-0.9479393238158301	1	0.47952380952380946	62
790	9	Ppron	1.4437377698189047	0	0.8984942169896277	0.9471624766387705	1	0.6281190476190477	63
791	10	Ppron	-0.029645192961183498	0	0.17031411998638316	0.2070635486505832	1	0.5744444444444445	9
792	11	Ppron	-1.1514351633059567	0	-0.8005926760179425	-0.7797350220003328	1	0.554936507936508	61
793	12	Ppron	-0.5311667313654984	0	-0.46684346489145556	-0.44052301333908045	0	0.6590714285714285	49
794	13	Ppron	-1.029776719829234	0	0.09032463963375426	0.12576480277309318	0	0.24190476190476193	48
795	14	Ppron	-0.4381647791089468	0	-0.21860025000398603	-0.18821656061583497	1	0.7682301587301587	60
796	15	Ppron	-1.5740391740651665	0	-0.7178449377221192	-0.6956328710925843	1	0.8032380952380953	8
797	16	Ppron	-0.41785705456253064	0	-0.38133746865243834	-0.3536174574010737	1	0.6505714285714285	13
798	17	Ppron	-0.8178163349184246	0	-0.23239153971995674	-0.20223358576712658	0	0.24973809523809526	12
799	18	Ppron	-0.9750120818966781	0	-0.5027008181529792	-0.4769672787324383	0	0.336	38
800	19	Ppron	0.08086179355265023	0	0.7633395777731163	0.8097956301561144	0	0.1366666666666667	10
801	20	Ppron	-1.0759718837907934	0	-1.070901954450965	-1.0544687149656449	0	0.3992619047619047	11
802	21	Ppron	0.44386257951003855	0	0.3165017909756706	0.3556440152542721	1	0.9273333333333333	39
803	22	Ppron	0.21190014485911626	0	0.47648075168092896	0.5182415070092526	0	0.4873809523809524	15
804	23	Ppron	-1.5421550647473472	0	-0.9495386049504243	-0.9311188936342802	1	0.7262301587301588	29
805	24	Ppron	0.9976323950759711	0	0.9591758917398978	1.0088373873044525	1	0.8009999999999999	28
806	25	Ppron	0.28537908182062877	0	0.17031411998638316	0.2070635486505832	1	0.3848571428571428	14
807	26	Ppron	-1.1995517308427992	0	-0.5054590760961732	-0.47977068376269655	1	0.5096190476190476	16
808	27	Ppron	-0.34352503479735663	0	-0.35927140510688543	-0.3311902171590074	0	0.5433333333333334	17
809	28	Ppron	-0.08630106394348296	0	-2.243161580308461	-2.2459158528254157	0	0.43666666666666665	26
810	29	Ppron	1.329367422216184	0	1.0033080188310033	1.053691867788585	1	0.5376666666666666	32
811	30	Ppron	-0.5457258604632765	0	-0.3261723097885563	-0.2975493567959082	1	0.6633333333333334	33
812	31	Ppron	-0.6857342827725982	0	-0.8971317040297363	-0.8778541980593729	0	0.2966666666666667	27
813	32	Ppron	-1.3451960521795612	0	-0.15516031731052143	-0.1237382449198943	1	0.6341269841269841	19
814	33	Ppron	-0.5113846359511246	0	-1.4625745823845282	-1.4525522292623212	0	0.41473809523809524	31
815	34	Ppron	-1.2409797854993192	0	-0.9164395096320952	-0.897478033271181	1	0.22466666666666668	25
816	35	Ppron	-0.9449172612456785	0	-0.2627323770950918	-0.23307104109996757	1	0.7454444444444444	24
817	36	Ppron	-0.9451717025794483	0	-1.5370475468507692	-1.5282441650792948	0	0.3405714285714286	30
818	37	Ppron	-0.7806345794043471	0	-0.31789753595897374	-0.28913914170513305	1	0.32961904761904764	18
819	38	Ppron	-0.28015698038807824	0	0.27788617977095353	0.3163963448306565	1	0.235	34
820	39	Ppron	0.17123844823792672	0	0.6171519067838283	0.661215163552425	1	0.22433333333333333	20
821	40	Ppron	0.0	0	0.3027105012597004	0.341626990102981	0	0.5046666666666667	21
822	41	Ppron	-1.1353696409944842	0	-0.9909124740983359	-0.9731699690881546	1	0.7841428571428571	35
823	42	Ppron	-1.0400868420283043	0	-1.0350446011894419	-1.0180244495722872	1	0.27146825396825397	23
824	43	Ppron	0.6556729926938405	0	0.7274822245115927	0.7733513647627566	1	0.909595238095238	37
825	44	Ppron	-1.1788779294237026	0	-1.090209760053324	-1.074092550177453	0	0.21933333333333332	36
826	45	Ppron	-0.5215550363514213	0	-0.8447248031090483	-0.8245895024844655	0	0.3813333333333333	22
827	46	Ppron	1.419757522286808	0	0.9619341496830917	1.0116407923347106	0	0.4256666666666667	5
828	47	Ppron	-0.0873862247824943	0	0.36615043395316493	0.4061053057989216	0	0.28633333333333333	45
829	48	Ppron	0.5107541902625387	0	0.4351068825330177	0.47619043155537877	0	0.34299999999999997	51
830	49	Ppron	-1.2531926990646263	0	-0.10826993227622163	-0.07608035940550348	0	0.18823809523809523	50
831	50	Ppron	0.8277654723040907	0	2.2941727362458453	2.365685421949462	1	0.7546190476190476	44
832	51	Ppron	2.603156278664801	0	1.767345469095771	1.8302350611701297	1	0.557142857142857	4
833	52	Ppron	-0.9409858963910942	0	-0.14412728553774526	-0.1125246247988614	0	0.24601587301587302	6
834	53	Ppron	-0.9879218107690919	0	-0.9274725414048716	-0.9086916533922141	0	0.3814761904761905	52
835	54	Ppron	0.8909664477476389	0	1.097088788899603	1.1490076388173667	1	0.7997619047619046	46
836	55	Ppron	0.19424964773362668	0	0.4157990769306589	0.45656659634357066	0	0.2636190476190476	47
837	56	Ppron	0.7079787367166197	0	0.4185573348738529	0.4593700013738289	0	0.33497619047619054	53
838	57	Ppron	-0.6498459202434113	0	-0.18825941262885101	-0.157379105282994	1	0.786809523809524	7
839	58	Ppron	-0.3523795531227367	0	-0.7481857750972546	-0.7264703264254256	0	0.47058730158730155	3
840	59	Ppron	-0.971385542099573	0	-0.5882068143919963	-0.563872834670445	1	0.7142619047619049	57
841	60	Ppron	-0.17423279342131986	0	-2.3314258344906724	-2.335624813793681	0	0.6054047619047619	43
842	61	Ppron	-0.7619113938201227	0	-1.1619244665763706	-1.1469810809641683	0	0.5052380952380953	42
843	62	Ppron	-1.1996850690966132	0	-0.055863031355533735	-0.022815663830596217	0	0.3317777777777778	56
844	63	Ppron	-1.396082184599093	0	-1.2529469787017762	-1.2394934469626917	1	0.631047619047619	2
845	64	Ppron	-0.4519258548452851	0	-0.46684346489145556	-0.44052301333908045	0	0.2787777777777778	40
846	65	Ppron	-0.8433882588424461	0	-0.7592188068700311	-0.7376839465464587	0	0.2356190476190476	54
847	66	Ppron	-0.6708690154826376	0	-1.1233088553716533	-1.1077334105405523	0	0.25314285714285717	68
848	67	Ppron	0.24352817591924808	0	-1.843214178545315	-1.8394221234379644	0	0.6051825396825398	69
849	68	Ppron	-0.6880217464091747	0	-0.3647879209932735	-0.33679702721952387	0	0.11923809523809524	55
850	69	Ppron	-1.6534813200678746	0	-1.4625745823845282	-1.4525522292623212	1	0.659452380952381	41
851	70	Ppron	-1.1777555647919786	0	-0.08068735284428066	-0.04804630910292074	1	0.7888333333333334	1
852	0	I	0.2136089507197797	0	-1.5907912336361514	-1.4970610920385172	0	0.31338095238095237	58
853	1	I	0.42515252398345776	0	-0.568164870787508	-0.4957804196685091	1	0.5304126984126984	64
854	2	I	0.48910381857487906	0	-0.6499749798153993	-0.5758828734581097	1	0.4866666666666667	70
855	3	I	-0.3197222150163576	0	0.6589867646308644	0.7057563871755007	1	0.8386666666666668	71
856	4	I	0.20193786921917342	0	-0.49804192019217225	-0.42712117356313706	0	0.28300000000000003	65
857	5	I	-0.012368968599952438	0	0.23824906105885085	0.2938009105432687	1	0.4522222222222223	59
858	6	I	-0.07596873066029476	0	1.5413672262888367	1.5697185673347651	0	0.478063492063492	67
859	7	I	0.10796464231891106	0	-1.3044558520385314	-1.216702503774915	0	0.3373333333333333	66
860	8	I	0.4992282471135975	0	-0.9012488861153518	-0.8219118386690261	1	0.47952380952380946	62
861	9	I	-1.2663198770562947	0	0.42524359597974587	0.47689223349092746	1	0.6281190476190477	63
862	10	I	0.12318029316925425	0	-0.2175501178108301	-0.15248418914164913	1	0.5744444444444445	9
863	11	I	0.6378949960062994	0	-0.5097290786247283	-0.43856438124736574	1	0.554936507936508	61
864	12	I	-0.8116292021007951	0	0.20903116497746116	0.26519289133269713	0	0.6590714285714285	49
865	13	I	0.12448193121554314	0	-1.5907912336361514	-1.4970610920385172	0	0.24190476190476193	48
866	14	I	-0.1554812177507497	0	0.20318758576118304	0.2594712874905826	1	0.7682301587301587	60
867	15	I	-0.13571973544837412	0	0.390182120682078	0.44256261043824147	1	0.8032380952380953	8
868	16	I	0.0	0	1.915356296130626	1.9359012132300821	1	0.6505714285714285	13
869	17	I	0.15066247291738705	0	-1.5907912336361514	-1.4970610920385172	0	0.24973809523809526	12
870	18	I	0.46546018041943443	0	-1.5907912336361514	-1.4970610920385172	0	0.336	38
871	19	I	0.10059293320010788	0	0.04541094692167804	0.10498798375349566	0	0.1366666666666667	10
872	20	I	0.2694409324501206	0	-1.006433312008355	-0.924900707827084	0	0.3992619047619047	11
873	21	I	0.19180658719964194	0	-0.05392989975504728	0.007720718437552058	1	0.9273333333333333	39
874	22	I	0.11207796047796739	0	-0.29351664762244356	-0.22686503908913538	0	0.4873809523809524	15
875	23	I	-0.7933931803990497	0	0.14475179359840365	0.20225524906943954	1	0.7262301587301588	29
876	24	I	-0.0769957163767318	0	1.7458924988585651	1.7699747018087664	1	0.8009999999999999	28
877	25	I	0.07852423625178555	0	-0.6149135045177316	-0.5415532504054238	1	0.3848571428571428	14
878	26	I	0.4851082897686262	0	-0.48635476175961656	-0.41567796587890854	1	0.5096190476190476	16
879	27	I	-0.22466953867665956	0	0.17981326889607116	0.23658487212212528	0	0.5433333333333334	17
880	28	I	0.2987847270288243	0	-0.860343831601406	-0.7818606117742257	0	0.43666666666666665	26
881	29	I	-0.22453070466046682	0	0.8459812995517589	0.8888477101231592	1	0.5376666666666666	32
882	30	I	0.16947220747582842	0	-0.6324442421665656	-0.5587180619317669	1	0.6633333333333334	33
883	31	I	0.2686497990268989	0	-1.5907912336361514	-1.4970610920385172	0	0.2966666666666667	27
884	32	I	0.6677486117022774	0	-0.4454497072456707	-0.37562673898410814	1	0.6341269841269841	19
885	33	I	0.16628436729239354	0	-1.5907912336361514	-1.4970610920385172	0	0.41473809523809524	31
886	34	I	0.17861407149475214	0	-1.5907912336361514	-1.4970610920385172	1	0.22466666666666668	25
887	35	I	0.1919599934777835	0	0.05125452613795614	0.11070958759561013	1	0.7454444444444444	24
888	36	I	0.1707827025954553	0	0.08047242221934585	0.1393176068061817	0	0.3405714285714286	30
889	37	I	0.5913748270940696	0	-0.38701391508289107	-0.3184107005629648	1	0.32961904761904764	18
890	38	I	-0.18622651574575871	0	1.4420263796121113	1.4724513020188215	1	0.235	34
891	39	I	0.26600476873057866	0	-0.13574000878293857	-0.0723817353520484	1	0.22433333333333333	20
892	40	I	-0.623788950857666	0	0.6356124477657524	0.6828699718070433	0	0.5046666666666667	21
893	41	I	0.14794626688428852	0	-0.6675057174642332	-0.5930476849844527	1	0.7841428571428571	35
894	42	I	0.19389820617426343	0	-1.5907912336361514	-1.4970610920385172	1	0.27146825396825397	23
895	43	I	-0.12544106585233294	0	1.599803018451616	1.6269346057559082	1	0.909595238095238	37
896	44	I	0.14590680027527692	0	-0.32273454370383353	-0.2554730582997072	0	0.21933333333333332	36
897	45	I	0.35884494554196744	0	-0.9772154159269653	-0.8962926886165123	0	0.3813333333333333	22
898	46	I	-0.07045943945910071	0	1.3017804784214402	1.3351328098080772	0	0.4256666666666667	5
899	47	I	-0.13487908549051766	0	1.1907524733121586	1.2264223368079048	0	0.28633333333333333	45
900	48	I	0.10403406705734063	0	0.010349471624010502	0.0706583607008099	0	0.34299999999999997	51
901	49	I	0.3752258917621941	0	-0.2759859099736098	-0.2097002275627925	0	0.18823809523809523	50
902	50	I	-0.058651631393943436	0	1.5121493302074465	1.541110548124193	1	0.7546190476190476	44
903	51	I	-0.16660052815121337	0	2.406216950297975	2.416515935967686	1	0.557142857142857	4
904	52	I	-0.3511137093789336	0	0.6297688685494744	0.6771483679649289	0	0.24601587301587302	6
905	53	I	0.3559901750710354	0	-0.1824886425131623	-0.1181545660889631	0	0.3814761904761905	52
906	54	I	-0.11669577375498634	0	2.2016916777282463	2.2162598014936843	1	0.7997619047619046	46
907	55	I	-0.1392635640747952	0	0.7232661360099218	0.7686940294387583	0	0.2636190476190476	47
908	56	I	0.4631190126588879	0	-0.8428130939525722	-0.7646958002478828	0	0.33497619047619054	53
909	57	I	0.2201199501644897	0	-0.7434722472758468	-0.6674285349319391	1	0.786809523809524	7
910	58	I	0.20871634811575274	0	-1.5907912336361514	-1.4970610920385172	0	0.47058730158730155	3
911	59	I	0.18205920483170748	0	-0.7434722472758468	-0.6674285349319391	1	0.7142619047619049	57
912	60	I	0.2533750023701079	0	-1.5907912336361514	-1.4970610920385172	0	0.6054047619047619	43
913	61	I	-0.20469942875163613	0	0.42524359597974587	0.47689223349092746	0	0.5052380952380953	42
914	62	I	-0.546910946670474	0	0.19734400654490522	0.25374968364846845	0	0.3317777777777778	56
915	63	I	0.3910948121291024	0	-0.6499749798153993	-0.5758828734581097	1	0.631047619047619	2
916	64	I	0.11697645726535123	0	-0.3052038060549995	-0.23830824677336407	0	0.2787777777777778	40
917	65	I	0.34483272911556334	0	-0.9947461535757991	-0.9134575001428553	0	0.2356190476190476	54
918	66	I	0.5260261948340408	0	-1.0765562626036906	-0.9935599539324561	0	0.25314285714285717	68
919	67	I	0.21691558339274816	0	-0.5389469747061182	-0.46717240045793745	0	0.6051825396825398	69
920	68	I	0.19238096206003055	0	-1.5907912336361514	-1.4970610920385172	0	0.11923809523809524	55
921	69	I	0.16475293326370136	0	-0.39870107351544704	-0.32985390824719346	1	0.659452380952381	41
922	70	I	0.650000281238445	0	-0.14158358799921666	-0.07810333919416287	1	0.7888333333333334	1
923	0	We	0.0	0	-0.5097469970553073	-0.4564592308124479	0	0.31338095238095237	58
924	1	We	-0.1325292280575025	0	-0.5097469970553073	-0.4564592308124479	1	0.5304126984126984	64
925	2	We	-0.2443733569986101	0	-0.5097469970553073	-0.4564592308124479	1	0.4866666666666667	70
926	3	We	0.21455148699252624	0	0.703142610271811	0.8688818099504511	1	0.8386666666666668	71
927	4	We	-0.2673507641320301	0	-0.5097469970553073	-0.4564592308124479	0	0.28300000000000003	65
928	5	We	-0.013983970780796098	0	-0.5097469970553073	-0.4564592308124479	1	0.4522222222222223	59
929	6	We	-0.03382137433020524	0	-0.5097469970553073	-0.4564592308124479	0	0.478063492063492	67
930	7	We	-0.2705737196911062	0	-0.5097469970553073	-0.4564592308124479	0	0.3373333333333333	66
931	8	We	-0.07034915688071475	0	-0.5097469970553073	-0.4564592308124479	1	0.47952380952380946	62
932	9	We	0.0	0	-0.5097469970553073	-0.4564592308124479	1	0.6281190476190477	63
933	10	We	-0.04354310866784924	0	-0.5097469970553073	-0.4564592308124479	1	0.5744444444444445	9
934	11	We	0.767658750697232	0	1.2527332135919116	1.4694269690461397	1	0.554936507936508	61
935	12	We	-0.04957642455370209	0	-0.5097469970553073	-0.4564592308124479	0	0.6590714285714285	49
936	13	We	-0.09414966889337228	0	-0.5097469970553073	-0.4564592308124479	0	0.24190476190476193	48
937	14	We	0.0	0	-0.5097469970553073	-0.4564592308124479	1	0.7682301587301587	60
938	15	We	-0.11038330645649048	0	-0.5097469970553073	-0.4564592308124479	1	0.8032380952380953	8
939	16	We	-0.10223195794281702	0	-0.5097469970553073	-0.4564592308124479	1	0.6505714285714285	13
940	17	We	-0.0494339493761179	0	-0.5097469970553073	-0.4564592308124479	0	0.24973809523809526	12
941	18	We	0.0	0	-0.5097469970553073	-0.4564592308124479	0	0.336	38
942	19	We	0.6353918626097064	0	3.0341648243536166	3.4160216226666473	0	0.1366666666666667	10
943	20	We	-0.21703816359107947	0	-0.5097469970553073	-0.4564592308124479	0	0.3992619047619047	11
944	21	We	-0.06936460719677146	0	-0.5097469970553073	-0.4564592308124479	1	0.9273333333333333	39
945	22	We	0.028219626879920297	0	-0.5097469970553073	-0.4564592308124479	0	0.4873809523809524	15
946	23	We	-0.12192875095069908	0	-0.5097469970553073	-0.4564592308124479	1	0.7262301587301588	29
947	24	We	-0.11655486028874248	0	-0.5097469970553073	-0.4564592308124479	1	0.8009999999999999	28
948	25	We	-0.05625876100648663	0	-0.5097469970553073	-0.4564592308124479	1	0.3848571428571428	14
949	26	We	-0.05771744448473805	0	-0.5097469970553073	-0.4564592308124479	1	0.5096190476190476	16
950	27	We	-0.07630546257757222	0	-0.5097469970553073	-0.4564592308124479	0	0.5433333333333334	17
951	28	We	-0.12371017758784822	0	-0.5097469970553073	-0.4564592308124479	0	0.43666666666666665	26
952	29	We	0.11301967306979588	0	0.47572580889797633	0.6203803648074075	1	0.5376666666666666	32
953	30	We	-0.053849055618619905	0	-0.5097469970553073	-0.4564592308124479	1	0.6633333333333334	33
954	31	We	-0.049881911561718395	0	-0.5097469970553073	-0.4564592308124479	0	0.2966666666666667	27
955	32	We	-0.29862141909168594	0	-0.5097469970553073	-0.4564592308124479	1	0.6341269841269841	19
956	33	We	-0.046907301487895195	0	-0.5097469970553073	-0.4564592308124479	0	0.41473809523809524	31
957	34	We	-0.023806699359546196	0	-0.5097469970553073	-0.4564592308124479	1	0.22466666666666668	25
958	35	We	-0.2489179335829339	0	-0.5097469970553073	-0.4564592308124479	1	0.7454444444444444	24
959	36	We	-0.055768044490254784	0	-0.5097469970553073	-0.4564592308124479	0	0.3405714285714286	30
960	37	We	-0.08070284371332251	0	-0.5097469970553073	-0.4564592308124479	1	0.32961904761904764	18
961	38	We	-0.024367529440204063	0	-0.5097469970553073	-0.4564592308124479	1	0.235	34
962	39	We	0.1379787793524212	0	1.8402266171409842	2.1113890356656686	1	0.22433333333333333	20
963	40	We	0.0	0	-0.5097469970553073	-0.4564592308124479	0	0.5046666666666667	21
964	41	We	-0.06876052985201825	0	-0.5097469970553073	-0.4564592308124479	1	0.7841428571428571	35
965	42	We	-0.2856381339549934	0	-0.5097469970553073	-0.4564592308124479	1	0.27146825396825397	23
966	43	We	0.17627966707487513	0	0.532580009241435	0.6825057260931684	1	0.909595238095238	37
967	44	We	-0.28351436593835666	0	-0.5097469970553073	-0.4564592308124479	0	0.21933333333333332	36
968	45	We	-0.13852912755456956	0	-0.5097469970553073	-0.4564592308124479	0	0.3813333333333333	22
969	46	We	-0.12117342272901037	0	-0.5097469970553073	-0.4564592308124479	0	0.4256666666666667	5
970	47	We	-0.012548550431758588	0	-0.5097469970553073	-0.4564592308124479	0	0.28633333333333333	45
971	48	We	1.1884437418580103	0	2.0865948186293055	2.380598934570633	0	0.34299999999999997	51
972	49	We	0.49363673723253587	0	3.7543180287040925	4.202942865619618	0	0.18823809523809523	50
973	50	We	-0.04740358736161281	0	-0.5097469970553073	-0.4564592308124479	1	0.7546190476190476	44
974	51	We	-0.027430237075020368	0	-0.5097469970553073	-0.4564592308124479	1	0.557142857142857	4
975	52	We	-0.043115320551993026	0	-0.5097469970553073	-0.4564592308124479	0	0.24601587301587302	6
976	53	We	0.15656142108299115	0	1.7644210166830394	2.0285552206179873	0	0.3814761904761905	52
977	54	We	0.21571343990380004	0	1.6696640161106082	1.9250129518083858	1	0.7997619047619046	46
978	55	We	-0.07078816375456123	0	-0.5097469970553073	-0.4564592308124479	0	0.2636190476190476	47
979	56	We	-0.10462191428407028	0	-0.5097469970553073	-0.4564592308124479	0	0.33497619047619054	53
980	57	We	-0.11308568139381363	0	-0.5097469970553073	-0.4564592308124479	1	0.786809523809524	7
981	58	We	0.0	0	-0.5097469970553073	-0.4564592308124479	0	0.47058730158730155	3
982	59	We	-0.11042083300866821	0	-0.5097469970553073	-0.4564592308124479	1	0.7142619047619049	57
983	60	We	0.8429973958323395	0	1.2527332135919116	1.4694269690461397	0	0.6054047619047619	43
984	61	We	1.4786433093605507	0	2.7498938226363228	3.1053948162378426	0	0.5052380952380953	42
985	62	We	-0.23776094271010756	0	-0.5097469970553073	-0.4564592308124479	0	0.3317777777777778	56
986	63	We	-0.04781491545562145	0	-0.5097469970553073	-0.4564592308124479	1	0.631047619047619	2
987	64	We	-0.15077664079299294	0	-0.5097469970553073	-0.4564592308124479	0	0.2787777777777778	40
988	65	We	-0.1549564318407608	0	-0.5097469970553073	-0.4564592308124479	0	0.2356190476190476	54
989	66	We	-0.1346503687701517	0	-0.5097469970553073	-0.4564592308124479	0	0.25314285714285717	68
990	67	We	-0.20485936003154806	0	-0.5097469970553073	-0.4564592308124479	0	0.6051825396825398	69
991	68	We	0.12497048006566644	0	0.24830900752414165	0.371878919664364	0	0.11923809523809524	55
992	69	We	-0.17927803850673055	0	-0.5097469970553073	-0.4564592308124479	1	0.659452380952381	41
993	70	We	-0.291533755721741	0	-0.5097469970553073	-0.4564592308124479	1	0.7888333333333334	1
994	0	You	0.027275702822692465	0	-1.0605634475516257	-1.0823713426502917	0	0.31338095238095237	58
995	1	You	0.06949294020867733	0	-0.04264399232399407	-0.05314425577660945	1	0.5304126984126984	64
996	2	You	0.13209919553680308	0	-1.0605634475516257	-1.0823713426502917	1	0.4866666666666667	70
997	3	You	0.23592984991275393	0	2.6679300998821565	2.6875404441270248	1	0.8386666666666668	71
998	4	You	-0.12379014896580667	0	0.5681076808125847	0.5643919963475997	0	0.28300000000000003	65
999	5	You	-0.30868620387980744	0	-1.0605634475516257	-1.0823713426502917	1	0.4522222222222223	59
1000	6	You	0.13732483641081683	0	-0.5428786960358586	-0.5589358527545333	0	0.478063492063492	67
1001	7	You	-0.6061409567254031	0	-0.4905285526241519	-0.5060041740010296	0	0.3373333333333333	66
1002	8	You	-0.05572491238553214	0	0.306356963754051	0.29973360258008164	1	0.47952380952380946	62
1003	9	You	-0.9257549453792958	0	2.2840290481963064	2.299374799934664	1	0.6281190476190477	63
1004	10	You	-0.017954684650195306	0	-0.03682730972269332	-0.047262958137331265	1	0.5744444444444445	9
1005	11	You	0.39285525025082046	0	0.01552283368901349	0.0056687206161724416	1	0.554936507936508	61
1006	12	You	0.0	0	-1.0605634475516257	-1.0823713426502917	0	0.6590714285714285	49
1007	13	You	-0.5672832770461571	0	-1.0605634475516257	-1.0823713426502917	0	0.24190476190476193	48
1008	14	You	0.4379064938202746	0	0.7251581110477051	0.7231870326081108	1	0.7682301587301587	60
1009	15	You	0.0	0	-0.07754408793179861	-0.08843204161227859	1	0.8032380952380953	8
1010	16	You	0.11855136431444216	0	-1.0605634475516257	-1.0823713426502917	1	0.6505714285714285	13
1011	17	You	0.20916594562613214	0	-0.35092817019293393	-0.36485303065835323	0	0.24973809523809526	12
1012	18	You	-0.2641468952281975	0	-0.5719621090423624	-0.5883423409509243	0	0.336	38
1013	19	You	-0.4876841783232874	0	1.1148758453348555	1.1172339744397493	0	0.1366666666666667	10
1014	20	You	-0.06360677153310734	0	-0.4788951874215504	-0.49424157872247326	0	0.3992619047619047	11
1015	21	You	0.04870092889611248	0	2.3829126524184194	2.3993568598023938	1	0.9273333333333333	39
1016	22	You	0.10566559240304406	0	-1.0605634475516257	-1.0823713426502917	0	0.4873809523809524	15
1017	23	You	-0.15082926572358285	0	0.6669912850346978	0.6643740562153292	1	0.7262301587301588	29
1018	24	You	-0.053745563963713994	0	0.6030077764203893	0.5996797821832689	1	0.8009999999999999	28
1019	25	You	-0.08970263994083125	0	-0.08917745313440013	-0.10019463689083496	1	0.3848571428571428	14
1020	26	You	-0.3450125854537629	0	-1.0605634475516257	-1.0823713426502917	1	0.5096190476190476	16
1021	27	You	-0.20619101984038052	0	-0.47307850482024966	-0.48836028108319507	0	0.5433333333333334	17
1022	28	You	-0.3928217017945425	0	-1.0605634475516257	-1.0823713426502917	0	0.43666666666666665	26
1023	29	You	-0.2676258192395546	0	0.7600582066555096	0.75847481844378	1	0.5376666666666666	32
1024	30	You	0.06162558904039219	0	-1.0605634475516257	-1.0823713426502917	1	0.6633333333333334	33
1025	31	You	-0.16587773263429056	0	-0.7057458088722797	-0.7236121866543225	0	0.2966666666666667	27
1026	32	You	0.3716830429171242	0	0.6495412372307954	0.6467301632974944	1	0.6341269841269841	19
1027	33	You	0.15401864193228773	0	-1.0605634475516257	-1.0823713426502917	0	0.41473809523809524	31
1028	34	You	0.0	0	0.11440643791112622	0.10565078048390153	1	0.22466666666666668	25
1029	35	You	0.2502872044578395	0	0.5739243634138856	0.5702732939868781	1	0.7454444444444444	24
1030	36	You	-0.13739963308952885	0	-1.0605634475516257	-1.0823713426502917	0	0.3405714285714286	30
1031	37	You	-0.24531850063371718	0	-0.8220794608982948	-0.8412381394398862	1	0.32961904761904764	18
1032	38	You	-0.3200365916124181	0	1.2079427669556673	1.2113347366682001	1	0.235	34
1033	39	You	-0.22580459074346193	0	-0.3392948049903324	-0.35309043537979684	1	0.22433333333333333	20
1034	40	You	0.2719961850008951	0	0.04460624669551714	0.035075208812563256	0	0.5046666666666667	21
1035	41	You	-0.07143769097176748	0	-0.7522792696826857	-0.7706625677685479	1	0.7841428571428571	35
1036	42	You	-0.18376332336834625	0	-0.24041120076821967	-0.2531083755120678	1	0.27146825396825397	23
1037	43	You	0.12647725082906536	0	2.435262795830126	2.452288538555897	1	0.909595238095238	37
1038	44	You	0.032398037079987334	0	-1.0605634475516257	-1.0823713426502917	0	0.21933333333333332	36
1039	45	You	-0.055506587535598624	0	-0.1415275965461068	-0.15312631564433854	0	0.3813333333333333	22
1040	46	You	0.5113243507394732	0	1.8186944400922462	1.8288709887924095	0	0.4256666666666667	5
1041	47	You	0.04095885354507156	0	-1.0605634475516257	-1.0823713426502917	0	0.28633333333333333	45
1042	48	You	0.12424530715721885	0	-1.0605634475516257	-1.0823713426502917	0	0.34299999999999997	51
1043	49	You	-0.11167482182570879	0	-1.0605634475516257	-1.0823713426502917	0	0.18823809523809523	50
1044	50	You	0.06796505582060533	0	0.9985421933088404	0.9996080216541855	1	0.7546190476190476	44
1045	51	You	0.11728708754004363	0	-1.0605634475516257	-1.0823713426502917	1	0.557142857142857	4
1046	52	You	-0.1975890806075941	0	-1.0605634475516257	-1.0823713426502917	0	0.24601587301587302	6
1047	53	You	0.12722742802659961	0	-1.0605634475516257	-1.0823713426502917	0	0.3814761904761905	52
1048	54	You	0.02987232855802472	0	1.1614093061452613	1.1642843555539746	1	0.7997619047619046	46
1049	55	You	-0.05941182954780557	0	-0.19387773995781363	-0.20605799439784225	0	0.2636190476190476	47
1050	56	You	-0.017517356533976024	0	-0.3160280745851294	-0.3295652448226841	0	0.33497619047619054	53
1051	57	You	-0.1488274919102123	0	2.31311246120281	2.3287812881310552	1	0.786809523809524	7
1052	58	You	-0.21329523370732395	0	-1.0605634475516257	-1.0823713426502917	0	0.47058730158730155	3
1053	59	You	-0.11878632279921186	0	-1.0605634475516257	-1.0823713426502917	1	0.7142619047619049	57
1054	60	You	-0.5623845482569729	0	-1.0605634475516257	-1.0823713426502917	0	0.6054047619047619	43
1055	61	You	-0.049216321456065006	0	-1.0605634475516257	-1.0823713426502917	0	0.5052380952380953	42
1056	62	You	0.6241992508969094	0	1.312643053779081	1.3171980941752075	0	0.3317777777777778	56
1057	63	You	-0.07385902060685794	0	0.8182250326685171	0.8172877948365618	1	0.631047619047619	2
1058	64	You	0.16040024141521275	0	-0.42072836140854286	-0.4354286023296914	0	0.2787777777777778	40
1059	65	You	0.10093540805199146	0	-0.17061100955261058	-0.18253280384072948	0	0.2356190476190476	54
1060	66	You	-0.13174670027255164	0	-0.5486953786371594	-0.5648171503938115	0	0.25314285714285717	68
1061	67	You	-0.06169827498907084	0	-1.0605634475516257	-1.0823713426502917	0	0.6051825396825398	69
1062	68	You	0.0	0	-0.8278961434995955	-0.8471194370791644	0	0.11923809523809524	55
1063	69	You	0.0	0	-1.0605634475516257	-1.0823713426502917	1	0.659452380952381	41
1064	70	You	0.0	0	0.38197383757096076	0.376190471890698	1	0.7888333333333334	1
1065	0	Shehe	0.4114854600064252	0	2.6035241893476906	2.6754060652974263	0	0.31338095238095237	58
1066	1	Shehe	1.1927295471179	0	0.4271599470514503	0.40055641369882683	1	0.5304126984126984	64
1067	2	Shehe	0.6091526868169994	0	1.2952254567992387	1.307903853082884	1	0.4866666666666667	70
1068	3	Shehe	0.8770875761995718	0	0.9821018264973578	0.9806106695907775	1	0.8386666666666668	71
1069	4	Shehe	-0.6389912113688435	0	-0.33549760794124933	-0.3966131223314517	0	0.28300000000000003	65
1070	5	Shehe	0.20535886395873582	0	2.67172933654216	2.74669764982046	1	0.4522222222222223	59
1071	6	Shehe	-0.06580369871598167	0	-0.6486212382431301	-0.7239063058235579	0	0.478063492063492	67
1072	7	Shehe	-0.5952956695894467	0	-0.8997401892773117	-0.9863889579310886	0	0.3373333333333333	66
1073	8	Shehe	-0.4041438487072173	0	-0.4750081362935724	-0.5424368179467465	1	0.47952380952380946	62
1074	9	Shehe	0.21116051748023562	0	-0.133982400321227	-0.18597889533158124	1	0.6281190476190477	63
1075	10	Shehe	0.5307031089445625	0	0.4364606489416052	0.4102779934065132	1	0.5744444444444445	9
1076	11	Shehe	-0.2750608628611907	0	-1.2035631176890376	-1.3039605617155086	1	0.554936507936508	61
1077	12	Shehe	-0.09532392868384923	0	0.22874497339481306	0.19316271326818538	0	0.6590714285714285	49
1078	13	Shehe	0.602556694394152	0	1.6300507248448144	1.6578807225595917	0	0.24190476190476193	48
1079	14	Shehe	-0.18236180206319996	0	-0.44400579665972284	-0.5100315522544587	1	0.7682301587301587	60
1080	15	Shehe	-0.07481091578089778	0	-1.2035631176890376	-1.3039605617155086	1	0.8032380952380953	8
1081	16	Shehe	0.09042577235690824	0	-0.583516325012046	-0.6558552478697536	1	0.6505714285714285	13
1082	17	Shehe	-0.103954502753948	0	-0.0688774870901429	-0.11792783737777697	0	0.24973809523809526	12
1083	18	Shehe	1.1956760090176581	0	0.8797941057056541	0.873673292806228	0	0.336	38
1084	19	Shehe	0.3896936344770339	0	-0.9152413590942365	-1.0025915907772325	0	0.1366666666666667	10
1085	20	Shehe	-0.20466508698662716	0	-0.27349292867355013	-0.33180259094687614	0	0.3992619047619047	11
1086	21	Shehe	0.0982899379317114	0	-0.9989476761056302	-1.0900858081464093	1	0.9273333333333333	39
1087	22	Shehe	1.180711136407691	0	1.5525448757601903	1.5768675583288723	0	0.4873809523809524	15
1088	23	Shehe	0.4945204816095078	0	-1.2035631176890376	-1.3039605617155086	1	0.7262301587301588	29
1089	24	Shehe	0.15380498456218664	0	0.12643725260310942	0.08622533648363578	1	0.8009999999999999	28
1090	25	Shehe	0.7677583779820529	0	0.8642929358887294	0.8574706599600841	1	0.3848571428571428	14
1091	26	Shehe	0.0841415060286798	0	-0.0347749134929084	-0.0822820451162605	1	0.5096190476190476	16
1092	27	Shehe	0.33850137248171275	0	0.048931403518485475	0.005212172252916425	0	0.5433333333333334	17
1093	28	Shehe	-0.24443791023270556	0	-1.2035631176890376	-1.3039605617155086	0	0.43666666666666665	26
1094	29	Shehe	1.2709718984288354	0	0.41165877723452554	0.384353780852683	1	0.5376666666666666	32
1095	30	Shehe	0.14715514053230142	0	0.32175199229636176	0.2903785103450486	1	0.6633333333333334	33
1096	31	Shehe	-0.15270446224667336	0	-0.2517912909298555	-0.3091189049622748	0	0.2966666666666667	27
1097	32	Shehe	-0.6313995386191384	0	-0.2920943324538599	-0.3512457503622488	1	0.6341269841269841	19
1098	33	Shehe	-0.32319266105818745	0	-0.5711153891585061	-0.6428931415928385	0	0.41473809523809524	31
1099	34	Shehe	-0.3874972592606346	0	0.048931403518485475	0.005212172252916425	1	0.22466666666666668	25
1100	35	Shehe	-0.37103285750975357	0	-0.506010475927422	-0.5748420836390342	1	0.7454444444444444	24
1101	36	Shehe	-0.23515324750225433	0	-0.9090408911674666	-0.9961105376387749	0	0.3405714285714286	30
1102	37	Shehe	0.25038214682042276	0	-0.05647655123660305	-0.10496573110086187	1	0.32961904761904764	18
1103	38	Shehe	-0.5738497037051052	0	-0.8005327024489931	-0.8826921077157679	1	0.235	34
1104	39	Shehe	0.0	0	0.21014356961450317	0.17371955385281257	1	0.22433333333333333	20
1105	40	Shehe	-0.3328226142065469	0	0.27214824888220235	0.2385300852373881	0	0.5046666666666667	21
1106	41	Shehe	-0.13580938378365234	0	-0.2238891852593908	-0.27995416583921573	1	0.7841428571428571	35
1107	42	Shehe	-0.24471237913519284	0	0.10783584882279978	0.06678217706826327	1	0.27146825396825397	23
1108	43	Shehe	0.011348988565947035	0	-1.2035631176890376	-1.3039605617155086	1	0.909595238095238	37
1109	44	Shehe	-0.41932630089487116	0	-0.19288684562554131	-0.24754890014692807	0	0.21933333333333332	36
1110	45	Shehe	-0.2326801143759244	0	-0.06267701916337297	-0.11144678423931942	0	0.3813333333333333	22
1111	46	Shehe	-0.4039951893762766	0	-0.282793630563705	-0.3415241706545624	0	0.4256666666666667	5
1112	47	Shehe	0.25700056065274307	0	0.6410760905250125	0.6241527469756124	0	0.28633333333333333	45
1113	48	Shehe	1.2616611651160732	0	0.9200971472296585	0.915800138206202	0	0.34299999999999997	51
1114	49	Shehe	-0.3298928102573845	0	0.18844193187080863	0.15103586786821133	0	0.18823809523809523	50
1115	50	Shehe	0.24291798622469957	0	0.9914025283875127	0.9903322492984639	1	0.7546190476190476	44
1116	51	Shehe	1.2108775984589455	0	1.2425214794216943	1.2528149014059946	1	0.557142857142857	4
1117	52	Shehe	0.6770821604156737	0	0.36515526778375107	0.3357458823142513	0	0.24601587301587302	6
1118	53	Shehe	-0.6094754491881721	0	-0.45640673251326264	-0.5229936585313738	0	0.3814761904761905	52
1119	54	Shehe	0.5467585730699189	0	-0.9679453364717808	-1.0576805424541218	1	0.7997619047619046	46
1120	55	Shehe	-0.016629955818303604	0	0.17914122998065368	0.14131428816052494	0	0.2636190476190476	47
1121	56	Shehe	0.848166158082283	0	0.9821018264973578	0.9806106695907775	0	0.33497619047619054	53
1122	57	Shehe	-0.378074124121931	0	-0.7540291929982187	-0.8340842091773362	1	0.786809523809524	7
1123	58	Shehe	0.29640637866929453	0	0.8642929358887294	0.8574706599600841	0	0.47058730158730155	3
1124	59	Shehe	-0.31719090171581416	0	-1.2035631176890376	-1.3039605617155086	1	0.7142619047619049	57
1125	60	Shehe	-0.5094886289028856	0	-1.2035631176890376	-1.3039605617155086	0	0.6054047619047619	43
1126	61	Shehe	-0.19746495113536397	0	-1.2035631176890376	-1.3039605617155086	0	0.5052380952380953	42
1127	62	Shehe	-1.1491281091234253	0	-0.5711153891585061	-0.6428931415928385	0	0.3317777777777778	56
1128	63	Shehe	0.11386889608516439	0	-1.2035631176890376	-1.3039605617155086	1	0.631047619047619	2
1129	64	Shehe	-0.26483364270322485	0	-0.18048590977200146	-0.23458679387001297	0	0.2787777777777778	40
1130	65	Shehe	-0.06804671295629604	0	-0.0967795927606076	-0.14709257650083604	0	0.2356190476190476	54
1131	66	Shehe	-0.4761454352107335	0	-0.38200111739202375	-0.4452210208698833	0	0.25314285714285717	68
1132	67	Shehe	0.5969864700084365	0	-0.9245420609843914	-1.0123131704849189	0	0.6051825396825398	69
1133	68	Shehe	-0.13181286538392328	0	0.6720784301588619	0.6565580126679	0	0.11923809523809524	55
1134	69	Shehe	-0.4406478893285559	0	-0.5711153891585061	-0.6428931415928385	1	0.659452380952381	41
1135	70	Shehe	0.4320605933958653	0	0.07683350918895006	0.03437691137597535	1	0.7888333333333334	1
1136	0	They	-0.5881469022137806	0	-0.6228734013192232	-0.5539553046312369	0	0.31338095238095237	58
1137	1	They	-0.5497177408215125	0	-0.6228734013192232	-0.5539553046312369	1	0.5304126984126984	64
1138	2	They	-0.3462004637931182	0	-0.6228734013192232	-0.5539553046312369	1	0.4866666666666667	70
1139	3	They	0.758704639636938	0	0.64095528768296	0.8306397209898103	1	0.8386666666666668	71
1140	4	They	-0.31014375952407	0	-0.6228734013192232	-0.5539553046312369	0	0.28300000000000003	65
1141	5	They	2.3731024986321203	0	0.9174178134021878	1.1335198828444144	1	0.4522222222222223	59
1142	6	They	-0.7556177206955299	0	-0.6228734013192232	-0.5539553046312369	0	0.478063492063492	67
1143	7	They	-0.23442955044272631	0	-0.6228734013192232	-0.5539553046312369	0	0.3373333333333333	66
1144	8	They	-0.5618780793322169	0	-0.6228734013192232	-0.5539553046312369	1	0.47952380952380946	62
1145	9	They	-0.3639194668652814	0	-0.6228734013192232	-0.5539553046312369	1	0.6281190476190477	63
1146	10	They	-0.18679563884994382	0	-0.040327364982279464	0.0842564649909645	1	0.5744444444444445	9
1147	11	They	2.0272138989549044	0	1.2037540007542449	1.4472171933366829	1	0.554936507936508	61
1148	12	They	-0.3192455392633381	0	-0.6228734013192232	-0.5539553046312369	0	0.6590714285714285	49
1149	13	They	-0.34061161120073913	0	-0.0600746882479386	0.06262216771563561	0	0.24190476190476193	48
1150	14	They	-0.4096016223550012	0	-0.6228734013192232	-0.5539553046312369	1	0.7682301587301587	60
1151	15	They	0.45773913889433854	0	1.045775414628972	1.274142815134052	1	0.8032380952380953	8
1152	16	They	-0.294280323938446	0	-0.6228734013192232	-0.5539553046312369	1	0.6505714285714285	13
1153	17	They	1.7457325984659087	0	2.388593396693791	2.745275029856414	0	0.24973809523809526	12
1154	18	They	-0.6288106925969348	0	-0.6228734013192232	-0.5539553046312369	0	0.336	38
1155	19	They	0.28486217325409613	0	2.141751855873052	2.4748463139148034	0	0.1366666666666667	10
1156	20	They	-0.5562070305897588	0	-0.6228734013192232	-0.5539553046312369	0	0.3992619047619047	11
1157	21	They	0.9110491759543723	0	0.6804499342142784	0.8739083155404681	1	0.9273333333333333	39
1158	22	They	-0.3575135363014107	0	-0.6228734013192232	-0.5539553046312369	0	0.4873809523809524	15
1159	23	They	-0.19734630561289856	0	-0.6228734013192232	-0.5539553046312369	1	0.7262301587301588	29
1160	24	They	-0.2607640094024871	0	-0.6228734013192232	-0.5539553046312369	1	0.8009999999999999	28
1161	25	They	-0.5775570395281898	0	-0.6228734013192232	-0.5539553046312369	1	0.3848571428571428	14
1162	26	They	1.4927548970921711	0	1.243248647285563	1.4904857878873405	1	0.5096190476190476	16
1163	27	They	-0.3893540676106966	0	-0.6228734013192232	-0.5539553046312369	0	0.5433333333333334	17
1164	28	They	-0.03459303621675241	0	-0.6228734013192232	-0.5539553046312369	0	0.43666666666666665	26
1165	29	They	-0.5473764189279554	0	-0.6228734013192232	-0.5539553046312369	1	0.5376666666666666	32
1166	30	They	0.6378829749255369	0	0.9964071064648241	1.2200570719457298	1	0.6633333333333334	33
1167	31	They	1.7505736803986625	0	1.7961736987240182	2.0962461115965487	0	0.2966666666666667	27
1168	32	They	0.5516619896204518	0	0.3447454386980732	0.5061252618598773	1	0.6341269841269841	19
1169	33	They	-0.414181955376573	0	-0.6228734013192232	-0.5539553046312369	0	0.41473809523809524	31
1170	34	They	-0.5508716966037824	0	-0.6228734013192232	-0.5539553046312369	1	0.22466666666666668	25
1171	35	They	-0.19349781394207488	0	-0.06994834988076806	0.05180501907797129	1	0.7454444444444444	24
1172	36	They	-0.5961520441662699	0	-0.6228734013192232	-0.5539553046312369	0	0.3405714285714286	30
1173	37	They	1.5624213086426495	0	1.4111008950436656	1.674377314727636	1	0.32961904761904764	18
1174	38	They	-0.41510959287514504	0	-0.6228734013192232	-0.5539553046312369	1	0.235	34
1175	39	They	1.5409521217374003	0	1.420974556676495	1.6851944633653002	1	0.22433333333333333	20
1176	40	They	-0.815606420313326	0	-0.6228734013192232	-0.5539553046312369	0	0.5046666666666667	21
1177	41	They	-0.6459990739582683	0	-0.09956933477925677	0.019353573164977968	1	0.7841428571428571	35
1178	42	They	-0.7378884244423844	0	-0.6228734013192232	-0.5539553046312369	1	0.27146825396825397	23
1179	43	They	-0.21549094656965537	0	-0.6228734013192232	-0.5539553046312369	1	0.909595238095238	37
1180	44	They	-0.8392711895184818	0	-0.6228734013192232	-0.5539553046312369	0	0.21933333333333332	36
1181	45	They	-0.5728878128398243	0	-0.6228734013192232	-0.5539553046312369	0	0.3813333333333333	22
1182	46	They	-0.6268815006569138	0	-0.6228734013192232	-0.5539553046312369	0	0.4256666666666667	5
1183	47	They	-0.5841552920135961	0	-0.6228734013192232	-0.5539553046312369	0	0.28633333333333333	45
1184	48	They	-0.32733534701696926	0	-0.6228734013192232	-0.5539553046312369	0	0.34299999999999997	51
1185	49	They	-0.4699803962123824	0	-0.6228734013192232	-0.5539553046312369	0	0.18823809523809523	50
1186	50	They	0.4406202651420249	0	1.1247647076916085	1.3606800042353675	1	0.7546190476190476	44
1187	51	They	1.193683457454083	0	0.4138610701278802	0.5818453023235284	1	0.557142857142857	4
1188	52	They	-0.5200835951422847	0	-0.6228734013192232	-0.5539553046312369	0	0.24601587301587302	6
1189	53	They	-0.5010553424560568	0	-0.6228734013192232	-0.5539553046312369	0	0.3814761904761905	52
1190	54	They	0.2778246681051132	0	0.5125976864561756	0.6900167887001726	1	0.7997619047619046	46
1191	55	They	0.7193197288924521	0	0.3546191003309028	0.5169424104975417	0	0.2636190476190476	47
1192	56	They	-0.4686108617545073	0	0.009040943181868358	0.1383422081792867	0	0.33497619047619054	53
1193	57	They	-0.27883005328338245	0	-0.6228734013192232	-0.5539553046312369	1	0.786809523809524	7
1194	58	They	-0.4904145077671114	0	-0.6228734013192232	-0.5539553046312369	0	0.47058730158730155	3
1195	59	They	0.4656531911319572	0	5.10385034572192	5.719990905214133	1	0.7142619047619049	57
1196	60	They	0.05517312990829193	0	-0.6228734013192232	-0.5539553046312369	0	0.6054047619047619	43
1197	61	They	-0.4669696542542755	0	-0.6228734013192232	-0.5539553046312369	0	0.5052380952380953	42
1198	62	They	-0.458140898103221	0	-0.6228734013192232	-0.5539553046312369	0	0.3317777777777778	56
1199	63	They	-0.23956020706960127	0	-0.6228734013192232	-0.5539553046312369	1	0.631047619047619	2
1200	64	They	0.5030434805877546	0	0.46322937829202804	0.6359310455118506	0	0.2787777777777778	40
1201	65	They	-0.565401192964359	0	-0.11931665804491588	-0.0022807241103509146	0	0.2356190476190476	54
1202	66	They	0.4426578792249871	0	0.24600882236977772	0.397953775483233	0	0.25314285714285717	68
1203	67	They	-0.2407658947970607	0	-0.6228734013192232	-0.5539553046312369	0	0.6051825396825398	69
1204	68	They	0.8524344928611507	0	0.571839656253153	0.7549196805261592	0	0.11923809523809524	55
1205	69	They	-0.05393506272691317	0	-0.6228734013192232	-0.5539553046312369	1	0.659452380952381	41
1206	70	They	-0.141782965233487	0	-0.6228734013192232	-0.5539553046312369	1	0.7888333333333334	1
1207	0	Impersonal Pronouns	-2.361920885456531	0	-1.361877554158525	-1.4075263444830834	0	0.31338095238095237	58
1208	1	Impersonal Pronouns	-1.9489027053394403	0	-0.022972682521290085	-0.04932451490114338	1	0.5304126984126984	64
1209	2	Impersonal Pronouns	-1.43091819956352	0	-0.16778782044030777	-0.19622680007414245	1	0.4866666666666667	70
1210	3	Impersonal Pronouns	4.373472545300126	0	2.7539211024872445	2.7675912341179467	1	0.8386666666666668	71
1211	4	Impersonal Pronouns	-3.283308764463443	0	-1.5702081034455333	-1.6188594564863457	0	0.28300000000000003	65
1212	5	Impersonal Pronouns	-3.07735463548067	0	-1.806485433734457	-1.8585421322949232	1	0.4522222222222223	59
1213	6	Impersonal Pronouns	-1.4530560876189185	0	0.23617019586011015	0.2135532585663288	0	0.478063492063492	67
1214	7	Impersonal Pronouns	-0.061921129178788635	0	0.558828485609501	0.5408618588640642	0	0.3373333333333333	66
1215	8	Impersonal Pronouns	-2.1958627956116845	0	-0.012810216702411628	-0.03901558260830132	1	0.47952380952380946	62
1216	9	Impersonal Pronouns	-0.2673955302111114	0	0.530881704607585	0.5125122950587483	1	0.6281190476190477	63
1217	10	Impersonal Pronouns	-1.310417788281528	0	-0.16270658753086864	-0.19107233392772152	1	0.5744444444444445	9
1218	11	Impersonal Pronouns	-1.6938842319500844	0	0.0761113592127749	0.05118757495406676	1	0.554936507936508	61
1219	12	Impersonal Pronouns	-1.6364477384644038	0	-0.6327206316539966	-0.6678604524716663	0	0.6590714285714285	49
1220	13	Impersonal Pronouns	-2.7200313640661706	0	-0.7902388518466126	-0.8276489030107181	0	0.24190476190476193	48
1221	14	Impersonal Pronouns	5.569799981535849	0	0.6883999248002013	0.6723007455978004	1	0.7682301587301587	60
1222	15	Impersonal Pronouns	4.875607230004762	0	6.374299550462692	6.440148363442929	1	0.8032380952380953	8
1223	16	Impersonal Pronouns	-1.1736680784942566	0	0.2260077300412319	0.20324432627348696	1	0.6505714285714285	13
1224	17	Impersonal Pronouns	-3.130702214292839	0	-1.186575018782872	-1.2296972624315583	0	0.24973809523809526	12
1225	18	Impersonal Pronouns	-3.0383280790825804	0	-0.9528383049486677	-0.9925918196961909	0	0.336	38
1226	19	Impersonal Pronouns	-2.805040401156474	0	-1.095112826412966	-1.1369168717959797	0	0.1366666666666667	10
1227	20	Impersonal Pronouns	-1.5342437236237283	0	0.09897690730525135	0.07438267261296133	0	0.3992619047619047	11
1228	21	Impersonal Pronouns	4.1673960912940835	0	1.0339237626420683	1.02280444355443	1	0.9273333333333333	39
1229	22	Impersonal Pronouns	-1.618505222024818	0	-0.11189425843647641	-0.13952767246351125	0	0.4873809523809524	15
1230	23	Impersonal Pronouns	5.941080169782236	0	1.4632879434896824	1.4583568329270065	1	0.7262301587301588	29
1231	24	Impersonal Pronouns	4.859326620590957	0	0.7341310209851541	0.7186909409155895	1	0.8009999999999999	28
1232	25	Impersonal Pronouns	-0.466457497477711	0	0.3098480730469791	0.2882930176894339	1	0.3848571428571428	14
1233	26	Impersonal Pronouns	-2.35851051740621	0	-1.3263089237924504	-1.3714450814581363	1	0.5096190476190476	16
1234	27	Impersonal Pronouns	5.4803385347114855	0	0.7595371855323502	0.7444632716476945	0	0.5433333333333334	17
1235	28	Impersonal Pronouns	-1.9468787965666134	0	-0.5361772063746515	-0.5699255956896668	0	0.43666666666666665	26
1236	29	Impersonal Pronouns	-1.0942170812896097	0	0.17773601740155923	0.15427689788248714	1	0.5376666666666666	32
1237	30	Impersonal Pronouns	6.61762647965916	0	0.6934811577096404	0.6774552117442213	1	0.6633333333333334	33
1238	31	Impersonal Pronouns	-2.382012086106975	0	-0.5590427544671279	-0.5931206933485614	0	0.2966666666666667	27
1239	32	Impersonal Pronouns	-1.7527012473299606	0	0.1853578667657181	0.16200859710211873	1	0.6341269841269841	19
1240	33	Impersonal Pronouns	-2.4871254785816257	0	-1.2881996769716562	-1.3327865853599785	0	0.41473809523809524	31
1241	34	Impersonal Pronouns	-1.663268965781285	0	0.24633266167898882	0.22386219085917108	1	0.22466666666666668	25
1242	35	Impersonal Pronouns	6.523153098619483	0	0.7620778019870698	0.747040504720905	1	0.7454444444444444	24
1243	36	Impersonal Pronouns	-2.839627679387073	0	-0.5971520012879222	-0.6317791894467192	0	0.3405714285714286	30
1244	37	Impersonal Pronouns	-3.1700712370105166	0	-1.074787894775209	-1.1162990072102956	1	0.32961904761904764	18
1245	38	Impersonal Pronouns	-2.9358099742714523	0	-1.1459251555073582	-1.18846153326019	1	0.235	34
1246	39	Impersonal Pronouns	-2.387364663446355	0	-0.330387273542363	-0.3611697167596154	1	0.22433333333333333	20
1247	40	Impersonal Pronouns	3.312512222216503	0	0.6121814311586127	0.5949837534014848	0	0.5046666666666667	21
1248	41	Impersonal Pronouns	5.819095640931706	0	1.4023131485764122	1.3965032391699546	1	0.7841428571428571	35
1249	42	Impersonal Pronouns	-2.23740307939485	0	0.34033547050361423	0.31921981456795984	1	0.27146825396825397	23
1250	43	Impersonal Pronouns	5.037248860522901	0	2.2203916469961262	2.226372288743739	1	0.909595238095238	37
1251	44	Impersonal Pronouns	-2.6578732838798973	0	-0.9782444694958639	-1.018364150428296	0	0.21933333333333332	36
1252	45	Impersonal Pronouns	-3.1307370460081625	0	-1.2704153617886194	-1.3147459538475053	0	0.3813333333333333	22
1253	46	Impersonal Pronouns	-3.3156083661772464	0	-0.800401317665491	-0.8379578353035602	0	0.4256666666666667	5
1254	47	Impersonal Pronouns	-2.5844012715935163	0	-0.5971520012879222	-0.6317791894467192	0	0.28633333333333333	45
1255	48	Impersonal Pronouns	-1.0582025413223757	0	0.28190129204506353	0.25994345388411844	0	0.34299999999999997	51
1256	49	Impersonal Pronouns	-2.2092048319193776	0	-0.3786589861820355	-0.410137145150615	0	0.18823809523809523	50
1257	50	Impersonal Pronouns	4.268474890598445	0	1.115223489193096	1.1052759018971665	1	0.7546190476190476	44
1258	51	Impersonal Pronouns	-1.6366874439577979	0	-0.7368859062975007	-0.7735270084732974	1	0.557142857142857	4
1259	52	Impersonal Pronouns	-2.890421495700421	0	-0.520933507646334	-0.5544621972504039	0	0.24601587301587302	6
1260	53	Impersonal Pronouns	-3.2140313070936517	0	-0.8893228935806775	-0.9281609928659281	0	0.3814761904761905	52
1261	54	Impersonal Pronouns	4.058317596516738	0	1.2956072574781885	1.288259450095113	1	0.7997619047619046	46
1262	55	Impersonal Pronouns	-2.1223208821945616	0	0.08119259212221402	0.056342041100487676	0	0.2636190476190476	47
1263	56	Impersonal Pronouns	-2.020155623870348	0	-0.1779502862591862	-0.2065357323669845	0	0.33497619047619054	53
1264	57	Impersonal Pronouns	5.30163380982508	0	2.9800359669572902	2.9969649776336826	1	0.786809523809524	7
1265	58	Impersonal Pronouns	-3.4582117173144673	0	-1.806485433734457	-1.8585421322949232	0	0.47058730158730155	3
1266	59	Impersonal Pronouns	4.36994618836732	0	1.5064784232199158	1.502169795171585	1	0.7142619047619049	57
1267	60	Impersonal Pronouns	-1.922716488462875	0	-0.8664573454882009	-0.9049658952070334	0	0.6054047619047619	43
1268	61	Impersonal Pronouns	-2.798541001370543	0	-0.4929867266444181	-0.5261126334450882	0	0.5052380952380953	42
1269	62	Impersonal Pronouns	-2.7927992056917224	0	-1.029056798590256	-1.0699088118925062	0	0.3317777777777778	56
1270	63	Impersonal Pronouns	6.969866449498917	0	1.061870543643984	1.0511540073597454	1	0.631047619047619	2
1271	64	Impersonal Pronouns	-2.171758788157172	0	-0.4116870000933905	-0.4436411751023517	0	0.2787777777777778	40
1272	65	Impersonal Pronouns	-2.28636207728161	0	-0.5107710418274555	-0.5441532649575618	0	0.2356190476190476	54
1273	66	Impersonal Pronouns	-2.4161297271168265	0	-0.45741809627834357	-0.49003137042014105	0	0.25314285714285717	68
1274	67	Impersonal Pronouns	-2.7117281834901017	0	-1.806485433734457	-1.8585421322949232	0	0.6051825396825398	69
1275	68	Impersonal Pronouns	-2.5367613857485023	0	-1.0900315935035265	-1.1317624056495585	0	0.11923809523809524	55
1276	69	Impersonal Pronouns	-1.3614215025233174	0	0.2666575933167457	0.2444800554448552	1	0.659452380952381	41
1277	70	Impersonal Pronouns	3.903534236404814	0	1.3438789701178608	1.3372268784861125	1	0.7888333333333334	1
1278	0	Det	-0.44749923339206094	0	-0.14743512860451727	-0.18271674268592542	0	0.31338095238095237	58
1279	1	Det	-0.6127167025819735	0	0.37078728685621093	0.2903648200854328	1	0.5304126984126984	64
1280	2	Det	-0.6329681816631653	0	0.3855095145681637	0.3038046372096193	1	0.4866666666666667	70
1281	3	Det	0.9308994908184256	0	-2.2909914834648	-2.1395541159674507	1	0.8386666666666668	71
1282	4	Det	-0.4178892965148929	0	0.19117610877039068	0.12639905117036007	0	0.28300000000000003	65
1283	5	Det	0.21962485990142658	0	-0.2504907225881841	-0.27679546255522897	1	0.4522222222222223	59
1284	6	Det	0.09351615130494818	0	-1.3693800286965738	-1.298221563993388	0	0.478063492063492	67
1285	7	Det	-0.9812305227014277	0	0.894898593401719	0.7688223097064645	0	0.3373333333333333	66
1286	8	Det	-0.4003310577733063	0	0.5768984748235457	0.47852225982404084	1	0.47952380952380946	62
1287	9	Det	-0.7636125953475125	0	0.10284274249867552	0.04576014842524208	1	0.6281190476190477	63
1288	10	Det	0.16230720993821823	0	-0.46249080164030076	-0.4703288291435124	1	0.5744444444444445	9
1289	11	Det	-0.45576019730376083	0	0.9596763953343108	0.8279575050528849	1	0.554936507936508	61
1290	12	Det	-0.6525324960779838	0	1.0303430883516822	0.8924686272489787	0	0.6590714285714285	49
1291	13	Det	0.16366511398834654	0	-0.0973795543838783	-0.13702136446369154	0	0.24190476190476193	48
1292	14	Det	-0.3600682426296834	0	0.10578718804106543	0.0484481118500788	1	0.7682301587301587	60
1293	15	Det	0.34069618122405654	0	-0.8217131578119412	-0.7982603669736578	1	0.8032380952380953	8
1294	16	Det	0.15391230632623848	0	-1.1897688506107535	-1.1342557950783154	1	0.6505714285714285	13
1295	17	Det	-1.60875441043743	0	0.7918429994180523	0.674743589837161	0	0.24973809523809526	12
1296	18	Det	-1.2687325773230245	0	0.6269540490441846	0.5242176380462747	0	0.336	38
1297	19	Det	0.0	0	-0.633268643098949	-0.626230707784073	0	0.1366666666666667	10
1298	20	Det	0.05765365677684389	0	1.3130098604211704	1.150513116033356	0	0.3992619047619047	11
1299	21	Det	0.8275812898824748	0	-1.2427688703737823	-1.182639136725386	1	0.9273333333333333	39
1300	22	Det	-0.914085609180197	0	0.5768984748235457	0.47852225982404084	0	0.4873809523809524	15
1301	23	Det	0.5349209151587141	0	-0.9394909795075613	-0.9057789039671483	1	0.7262301587301588	29
1302	24	Det	0.3301374900300392	0	-0.4742685838098625	-0.48108068284286115	1	0.8009999999999999	28
1303	25	Det	-0.3499041999527643	0	0.5768984748235457	0.47852225982404084	1	0.3848571428571428	14
1304	26	Det	0.0318006203009656	0	-0.3123240789783848	-0.33324269447681165	1	0.5096190476190476	16
1305	27	Det	0.0	0	-0.256379613672965	-0.2821713894049034	0	0.5433333333333334	17
1306	28	Det	-0.5325235362543482	0	0.9449541676223581	0.8145176879286984	0	0.43666666666666665	26
1307	29	Det	-0.29813844977031967	0	-0.0973795543838783	-0.13702136446369154	1	0.5376666666666666	32
1308	30	Det	0.5055158141677946	0	-1.931769127293159	-1.8116225781373048	1	0.6633333333333334	33
1309	31	Det	1.0002125111576232	0	-0.6156019698446065	-0.6101029272350498	0	0.2966666666666667	27
1310	32	Det	0.30780331885635526	0	-1.2692688802552967	-1.2068308075489211	1	0.6341269841269841	19
1311	33	Det	-0.5077084135355246	0	1.2982876327092177	1.1370732989091694	0	0.41473809523809524	31
1312	34	Det	-1.0623645012084748	0	0.6357873856713554	0.5322815283207858	1	0.22466666666666668	25
1313	35	Det	0.3165471234631673	0	-0.8452687221510653	-0.8197640743723559	1	0.7454444444444444	24
1314	36	Det	-0.01632936817318109	0	1.1363431278777398	0.9892353105431199	0	0.3405714285714286	30
1315	37	Det	-0.37150011858319076	0	0.3825650690257727	0.30111667378478163	1	0.32961904761904764	18
1316	38	Det	0.331352297226405	0	-0.3417685344022902	-0.3601223287251846	1	0.235	34
1317	39	Det	-0.7564862349793136	0	0.18528721768560982	0.12102312432068567	1	0.22433333333333333	20
1318	40	Det	-0.26761484780234107	0	0.01745382176935131	-0.03219079089503824	0	0.5046666666666667	21
1319	41	Det	-0.14452821693131396	0	0.26773169287254306	0.1962861002161283	1	0.7841428571428571	35
1320	42	Det	-0.3460640060012559	0	0.079287178159551	0.0242564410265435	1	0.27146825396825397	23
1321	43	Det	0.5101464776248729	0	-1.1279354942205528	-1.0778085631567327	1	0.909595238095238	37
1322	44	Det	-0.16682361240242125	0	0.12934275238018997	0.06995181924877739	0	0.21933333333333332	36
1323	45	Det	-0.3718966721779479	0	1.1981764842679405	1.0456825424647025	0	0.3813333333333333	22
1324	46	Det	0.8738123299609457	0	-0.6479908708109018	-0.6396705249082595	0	0.4256666666666667	5
1325	47	Det	-0.24105053968437695	0	-0.05321287124802124	-0.09670191309113302	0	0.28633333333333333	45
1326	48	Det	-0.565190326942698	0	1.1422320189625217	0.9946112373927952	0	0.34299999999999997	51
1327	49	Det	-0.30323854274149575	0	0.3118983760084012	0.2366055515886878	0	0.18823809523809523	50
1328	50	Det	0.5681768142701983	0	-1.4047133752052599	-1.3304771250914353	1	0.7546190476190476	44
1329	51	Det	-0.31796093098401046	0	-0.04437953462084941	-0.08863802281662093	1	0.557142857142857	4
1330	52	Det	-0.7646858811351115	0	-0.0944351088414884	-0.13433340103885483	0	0.24601587301587302	6
1331	53	Det	0.3846652372930688	0	-0.7009908905739308	-0.6880538665553301	0	0.3814761904761905	52
1332	54	Det	0.3975849926677604	0	-1.4901022959345842	-1.4084280644117158	1	0.7997619047619046	46
1333	55	Det	-0.7796723304517528	0	0.6652318410952609	0.5591611625691588	0	0.2636190476190476	47
1334	56	Det	-0.03886589785251637	0	0.3501761680594774	0.2715490761115719	0	0.33497619047619054	53
1335	57	Det	-0.5453276766184059	0	0.6622873955528698	0.5564731991443211	1	0.786809523809524	7
1336	58	Det	-0.49911362092974526	0	1.557398840439581	1.373614080294848	0	0.47058730158730155	3
1337	59	Det	-0.35211661001783534	0	0.8742874746049865	0.7500065657326045	1	0.7142619047619049	57
1338	60	Det	0.2803723621101098	0	-0.6774353262348067	-0.666550159156632	0	0.6054047619047619	43
1339	61	Det	-0.2578516939667539	0	0.27362058395732397	0.20166202706580272	0	0.5052380952380953	42
1340	62	Det	-0.3524349164663963	0	0.09695385141389465	0.04038422157556767	0	0.3317777777777778	56
1341	63	Det	-0.4699608142402562	0	-0.08854621775670751	-0.1289574741891804	1	0.631047619047619	2
1342	64	Det	-0.10972402898034347	0	-0.4595463560979098	-0.4676408657186747	0	0.2787777777777778	40
1343	65	Det	0.06667781273293426	0	1.2982876327092177	1.1370732989091694	0	0.2356190476190476	54
1344	66	Det	-0.493049360897719	0	0.15878720780409433	0.09683145349714942	0	0.25314285714285717	68
1345	67	Det	0.24135755433845424	0	1.8488989491362413	1.6397224593537374	0	0.6051825396825398	69
1346	68	Det	0.2645044217060601	0	-0.20632403945232705	-0.23647601118267045	0	0.11923809523809524	55
1347	69	Det	0.4921083701288886	0	1.8989545233568792	1.6854178375759703	1	0.659452380952381	41
1348	70	Det	0.3130090438230708	0	-0.6892131084043689	-0.6773020128559812	1	0.7888333333333334	1
1349	0	Articles	-1.5736115736288712	0	-0.276376337335805	-0.25581872316014753	0	0.31338095238095237	58
1350	1	Articles	-1.3686143171611198	0	0.748009392384806	0.6985018942704886	1	0.5304126984126984	64
1351	2	Articles	-1.622150714431117	0	0.4153029160652916	0.3885516082673763	1	0.4866666666666667	70
1352	3	Articles	2.2014803523472968	0	-2.9759683601037974	-2.770766219238035	1	0.8386666666666668	71
1353	4	Articles	-0.03449480860035698	0	0.7421724366599024	0.6930641699546446	0	0.28300000000000003	65
1354	5	Articles	-1.1832502032237782	0	0.29856380156721624	0.2797971219504946	1	0.4522222222222223	59
1355	6	Articles	1.5580873496393588	0	-0.7433327953281063	-0.6908366684276739	0	0.478063492063492	67
1356	7	Articles	-0.33628724064526677	0	1.0865528244292244	1.0138899045894452	0	0.3373333333333333	66
1357	8	Articles	0.365117299252955	0	0.7713572152844211	0.7202527915338649	1	0.47952380952380946	62
1358	9	Articles	-1.5594960379318163	0	0.3394224916415427	0.3178611921614033	1	0.6281190476190477	63
1359	10	Articles	1.1330624866600776	0	-0.4310556640457546	-0.39991841753001545	1	0.5744444444444445	9
1360	11	Articles	-1.470465739201197	0	0.4328137832400031	0.40486478121490865	1	0.554936507936508	61
1361	12	Articles	1.6398679989065987	0	2.037976607588539	1.9002389680720309	0	0.6590714285714285	49
1362	13	Articles	-2.8420381455443864	0	-0.01371332971513541	-0.011121128947163793	0	0.24190476190476193	48
1363	14	Articles	-1.2657610988675743	0	0.05341166112125804	0.05141270068504325	1	0.7682301587301587	60
1364	15	Articles	1.743015387794036	0	-1.8669467723720814	-1.7375985992276592	1	0.8032380952380953	8
1365	16	Articles	1.2760632740067623	0	-1.0147512365361313	-0.9436908491144235	1	0.6505714285714285	13
1366	17	Articles	-0.7803770366100193	0	0.7421724366599024	0.6930641699546446	0	0.24973809523809526	12
1367	18	Articles	-1.758337567929041	0	0.3306670580541867	0.30970460568763686	0	0.336	38
1368	19	Articles	-1.703752094505632	0	0.4678355175894255	0.43749112710997295	0	0.1366666666666667	10
1369	20	Articles	0.7106175918502775	0	1.6118788396705637	1.5032850930154127	0	0.3992619047619047	11
1370	21	Articles	1.625312359778241	0	-1.2365555540824744	-1.1503243731164985	1	0.9273333333333333	39
1371	22	Articles	-0.15238631570042152	0	1.1916180274774926	1.111768942274639	0	0.4873809523809524	15
1372	23	Articles	0.5695865839390074	0	-0.46024044267027336	-0.42710703910923575	1	0.7262301587301588	29
1373	24	Articles	-2.098501801152241	0	-0.2238437358116707	-0.20687920431755039	1	0.8009999999999999	28
1374	25	Articles	-1.8168797463048805	0	0.05633013898370986	0.05413156284296523	1	0.3848571428571428	14
1375	26	Articles	-0.9110485992248146	0	0.5057757298013003	0.4728363351629597	1	0.5096190476190476	16
1376	27	Articles	1.7576556499327545	0	-0.6966371495288761	-0.6473348739009211	0	0.5433333333333334	17
1377	28	Articles	0.630135996007801	0	1.3929929999866724	1.2993704311712597	0	0.43666666666666665	26
1378	29	Articles	-2.352338187355567	0	-0.30847959382277557	-0.2857262068972898	1	0.5376666666666666	32
1379	30	Articles	1.8347248013716404	0	-0.9563816792870939	-0.889313605955983	1	0.6633333333333334	33
1380	31	Articles	-1.8231844930997918	0	0.409465960340388	0.38311388395153234	0	0.2966666666666667	27
1381	32	Articles	1.2888678060649246	0	-1.0614468823353616	-0.9871926436411762	1	0.6341269841269841	19
1382	33	Articles	3.3173613730426843	0	2.011710306826472	1.8757692086507325	0	0.41473809523809524	31
1383	34	Articles	-1.0442508053250377	0	0.7771941710093253	0.7256905158497093	1	0.22466666666666668	25
1384	35	Articles	2.127912278749085	0	-0.7258219281533949	-0.6745234954801415	1	0.7454444444444444	24
1385	36	Articles	2.0362446885383014	0	2.2101668014732	2.060651835389431	0	0.3405714285714286	30
1386	37	Articles	-0.34412128186284846	0	0.9727321877936014	0.907854280430486	1	0.32961904761904764	18
1387	38	Articles	-1.8141224798681035	0	0.0621670947086135	0.059569287158809194	1	0.235	34
1388	39	Articles	-2.5945769522944597	0	0.40362900461548384	0.3776761596356879	1	0.22433333333333333	20
1389	40	Articles	-2.1407537252504802	0	-0.01371332971513541	-0.011121128947163793	0	0.5046666666666667	21
1390	41	Articles	1.7636197947963288	0	-0.5857349907557043	-0.5440181118998835	1	0.7841428571428571	35
1391	42	Articles	-2.8254765540942204	0	0.35109640309135004	0.32873664079309123	1	0.27146825396825397	23
1392	43	Articles	1.3588021015557161	0	-1.9136424181713114	-1.7811003937544119	1	0.909595238095238	37
1393	44	Articles	-1.0049964401917846	0	1.0923897801541287	1.0193276289052897	0	0.21933333333333332	36
1394	45	Articles	2.688524700266953	0	2.1809820228486805	2.0334632138102102	0	0.3813333333333333	22
1395	46	Articles	2.4370688906542797	0	-1.0380990594357464	-0.9654417463777999	0	0.4256666666666667	5
1396	47	Articles	-2.0179559682807557	0	0.1234551298201033	0.11666539247517227	0	0.28633333333333333	45
1397	48	Articles	-0.9974019279132754	0	1.0486126122173505	0.978544696536459	0	0.34299999999999997	51
1398	49	Articles	-1.967863861970455	0	0.25770511149288966	0.24173305173958587	0	0.18823809523809523	50
1399	50	Articles	1.9021687144768933	0	-1.5429957296399222	-1.4358048996983126	1	0.7546190476190476	44
1400	51	Articles	-2.2528938420174973	0	-0.276376337335805	-0.25581872316014753	1	0.557142857142857	4
1401	52	Articles	-2.2421188627619593	0	0.7129876580353837	0.6658755483754243	0	0.24601587301587302	6
1402	53	Articles	-1.826844830907825	0	0.5174496412511075	0.48371178379464763	0	0.3814761904761905	52
1403	54	Articles	1.6704378714996457	0	-1.7910663479483326	-1.6669081831216863	1	0.7997619047619046	46
1404	55	Articles	-2.5517795289931873	0	-0.025387241164942696	-0.021996577578851723	0	0.2636190476190476	47
1405	56	Articles	-2.5700231862591303	0	-0.3551752396220057	-0.32922800142404246	0	0.33497619047619054	53
1406	57	Articles	0.351252204493112	0	-0.3901969739714281	-0.36185434731910676	1	0.786809523809524	7
1407	58	Articles	2.5673182106568886	0	2.487422198406129	2.318943740392025	0	0.47058730158730155	3
1408	59	Articles	0.22264246887485814	0	-1.2336370762200228	-1.1476055109585765	1	0.7142619047619049	57
1409	60	Articles	-1.478854634760221	0	0.4328137832400031	0.40486478121490865	0	0.6054047619047619	43
1410	61	Articles	-1.6979597576399867	0	1.1799441160276847	1.1008934936429506	0	0.5052380952380953	42
1411	62	Articles	-1.9325412512863454	0	-0.07500136482662469	-0.06821723426352638	0	0.3317777777777778	56
1412	63	Articles	-1.5473895923216374	0	0.4153029160652916	0.3885516082673763	1	0.631047619047619	2
1413	64	Articles	-0.8215720896590151	0	0.8209713389461031	0.7664734482185396	0	0.2787777777777778	40
1414	65	Articles	-0.4235892351209465	0	0.9698137099311496	0.905135418272564	0	0.2356190476190476	54
1415	66	Articles	-2.1228612087863046	0	0.5232865969760111	0.48914950811049157	0	0.25314285714285717	68
1416	67	Articles	2.2869061467374086	0	3.7482046349853424	3.493492192614346	0	0.6051825396825398	69
1417	68	Articles	-2.5065259599979424	0	0.4153029160652916	0.3885516082673763	0	0.11923809523809524	55
1418	69	Articles	2.6784437874524833	0	2.011710306826472	1.8757692086507325	1	0.659452380952381	41
1419	70	Articles	0.9361981100768342	0	-0.6966371495288761	-0.6473348739009211	1	0.7888333333333334	1
1420	0	Number	-0.6822061413540167	0	2.7546136368489904	2.667996797653659	0	0.31338095238095237	58
1421	1	Number	0.8486780350952455	0	-0.6961897895370963	-0.6914893262649996	1	0.5304126984126984	64
1422	2	Number	0.30294392656607055	0	-0.6961897895370963	-0.6914893262649996	1	0.4866666666666667	70
1423	3	Number	0.2523614526889046	0	-0.6961897895370963	-0.6914893262649996	1	0.8386666666666668	71
1424	4	Number	-1.1905409056662495	0	2.056587872537275	1.9884426244393436	0	0.28300000000000003	65
1425	5	Number	-0.46448491443764695	0	0.8375006221900535	0.8016156176988489	1	0.4522222222222223	59
1426	6	Number	0.3401258014298945	0	-0.6961897895370963	-0.6914893262649996	0	0.478063492063492	67
1427	7	Number	-1.2844012638768674	0	1.712490664777979	1.6534511306013011	0	0.3373333333333333	66
1428	8	Number	0.10874677238575879	0	-0.6961897895370963	-0.6914893262649996	1	0.47952380952380946	62
1429	9	Number	0.7316517227673658	0	-0.6961897895370963	-0.6914893262649996	1	0.6281190476190477	63
1430	10	Number	0.9236932120471305	0	-0.6961897895370963	-0.6914893262649996	1	0.5744444444444445	9
1431	11	Number	-0.7164418542980949	0	0.21812564822331998	0.19863092879037167	1	0.554936507936508	61
1432	12	Number	0.20214965289156703	0	-0.6961897895370963	-0.6914893262649996	0	0.6590714285714285	49
1433	13	Number	0.6116665514802764	0	-0.6961897895370963	-0.6914893262649996	0	0.24190476190476193	48
1434	14	Number	-0.37215083967912077	0	-0.09647751315660821	-0.10764700843298192	1	0.7682301587301587	60
1435	15	Number	0.33107483698042434	0	-0.6961897895370963	-0.6914893262649996	1	0.8032380952380953	8
1436	16	Number	0.2665555520780833	0	-0.6961897895370963	-0.6914893262649996	1	0.6505714285714285	13
1437	17	Number	-0.4095067526113461	0	-0.09647751315660821	-0.10764700843298192	0	0.24973809523809526	12
1438	18	Number	0.10423899292768077	0	1.781310106329838	1.7204494293689094	0	0.336	38
1439	19	Number	0.3009550195063998	0	-0.6961897895370963	-0.6914893262649996	0	0.1366666666666667	10
1440	20	Number	-0.2597965542687375	0	0.7785125294313169	0.74418850446947	0	0.3992619047619047	11
1441	21	Number	0.01790313815282941	0	-0.047320769190994406	-0.05979108074183289	1	0.9273333333333333	39
1442	22	Number	0.16232331894202198	0	-0.6961897895370963	-0.6914893262649996	0	0.4873809523809524	15
1443	23	Number	0.4225382304831413	0	-0.6961897895370963	-0.6914893262649996	1	0.7262301587301588	29
1444	24	Number	0.05305993438691298	0	0.001835974774619306	-0.011935153050683966	1	0.8009999999999999	28
1445	25	Number	0.5226093497139553	0	-0.6961897895370963	-0.6914893262649996	1	0.3848571428571428	14
1446	26	Number	0.4671825756719762	0	-0.6961897895370963	-0.6914893262649996	1	0.5096190476190476	16
1447	27	Number	0.4636315793441985	0	-0.6961897895370963	-0.6914893262649996	0	0.5433333333333334	17
1448	28	Number	-0.30496811731825213	0	0.532728809603248	0.5049088660137251	0	0.43666666666666665	26
1449	29	Number	-0.4640396204796288	0	0.3262704849476703	0.3039139697108994	1	0.5376666666666666	32
1450	30	Number	0.019529670235647115	0	-0.6961897895370963	-0.6914893262649996	1	0.6633333333333334	33
1451	31	Number	0.5357148690685876	0	-0.6961897895370963	-0.6914893262649996	0	0.2966666666666667	27
1452	32	Number	0.45999237825651246	0	-0.6961897895370963	-0.6914893262649996	1	0.6341269841269841	19
1453	33	Number	0.19544921547746363	0	-0.6961897895370963	-0.6914893262649996	0	0.41473809523809524	31
1454	34	Number	0.1549681327626386	0	-0.6961897895370963	-0.6914893262649996	1	0.22466666666666668	25
1455	35	Number	0.9547487625830284	0	-0.6961897895370963	-0.6914893262649996	1	0.7454444444444444	24
1456	36	Number	0.324669041949134	0	-0.6961897895370963	-0.6914893262649996	0	0.3405714285714286	30
1457	37	Number	0.2355163695139835	0	-0.6961897895370963	-0.6914893262649996	1	0.32961904761904764	18
1458	38	Number	0.23471284649074975	0	-0.6961897895370963	-0.6914893262649996	1	0.235	34
1459	39	Number	-0.6178962985510665	0	-0.29310448901906333	-0.2990707191975779	1	0.22433333333333333	20
1460	40	Number	0.5266526726972858	0	-0.6961897895370963	-0.6914893262649996	0	0.5046666666666667	21
1461	41	Number	-0.4883833292267167	0	-0.17512830350159023	-0.18421649273882026	1	0.7841428571428571	35
1462	42	Number	-0.47713821099509035	0	0.6900303902932121	0.6580478346254018	1	0.27146825396825397	23
1463	43	Number	0.2764940423859609	0	-0.6961897895370963	-0.6914893262649996	1	0.909595238095238	37
1464	44	Number	0.30473813590327326	0	-0.6961897895370963	-0.6914893262649996	0	0.21933333333333332	36
1465	45	Number	-0.314381342077029	0	0.33610183374079305	0.31348515524912923	0	0.3813333333333333	22
1466	46	Number	0.3640886382298883	0	-0.6961897895370963	-0.6914893262649996	0	0.4256666666666667	5
1467	47	Number	0.1857356074160649	0	-0.6961897895370963	-0.6914893262649996	0	0.28633333333333333	45
1468	48	Number	0.23180083925304498	0	-0.6961897895370963	-0.6914893262649996	0	0.34299999999999997	51
1469	49	Number	-0.6503071573397212	0	0.4049212752926524	0.3804834540167379	0	0.18823809523809523	50
1470	50	Number	0.2674640292409395	0	-0.6961897895370963	-0.6914893262649996	1	0.7546190476190476	44
1471	51	Number	-0.8342296994243923	0	1.378224805811805	1.3280308223014876	1	0.557142857142857	4
1472	52	Number	0.6357458094703221	0	-0.6961897895370963	-0.6914893262649996	0	0.24601587301587302	6
1473	53	Number	-0.25554528518242137	0	0.4835720656376343	0.4570529383225761	0	0.3814761904761905	52
1474	54	Number	0.2561143562560465	0	-0.6961897895370963	-0.6914893262649996	1	0.7997619047619046	46
1475	55	Number	-0.2230537831837259	0	0.7686811806381941	0.7346173189312403	0	0.2636190476190476	47
1476	56	Number	-0.8027251188035891	0	1.8206355015023292	1.7587341715218288	0	0.33497619047619054	53
1477	57	Number	0.5495345896182571	0	-0.6961897895370963	-0.6914893262649996	1	0.786809523809524	7
1478	58	Number	-0.3591482441901962	0	0.11981216029209237	0.1029190734080736	0	0.47058730158730155	3
1479	59	Number	-1.0449768351360318	0	1.4372128985705415	1.3854579355308665	1	0.7142619047619049	57
1480	60	Number	0.0	0	0.21812564822331998	0.19863092879037167	0	0.6054047619047619	43
1481	61	Number	0.2834184416432954	0	-0.6961897895370963	-0.6914893262649996	0	0.5052380952380953	42
1482	62	Number	0.5866530771370679	0	-0.6961897895370963	-0.6914893262649996	0	0.3317777777777778	56
1483	63	Number	-0.05780488011759219	0	0.8866573661556673	0.8494715453899979	1	0.631047619047619	2
1484	64	Number	0.6482120340118631	0	-0.6961897895370963	-0.6914893262649996	0	0.2787777777777778	40
1485	65	Number	-1.2592313658312926	0	1.309405364259946	1.2610325235338793	0	0.2356190476190476	54
1486	66	Number	-0.4113748144346626	0	0.16896890425770617	0.15077500109922262	0	0.25314285714285717	68
1487	67	Number	0.4257389660739618	0	-0.6961897895370963	-0.6914893262649996	0	0.6051825396825398	69
1488	68	Number	-0.23259705010938006	0	0.10014946270584694	0.08377670233161409	0	0.11923809523809524	55
1489	69	Number	-0.3396162376583585	0	1.309405364259946	1.2610325235338793	1	0.659452380952381	41
1490	70	Number	0.567884369199618	0	-0.6961897895370963	-0.6914893262649996	1	0.7888333333333334	1
1491	0	Prep	-0.2890418801270995	0	-0.9960522711025322	-1.013666951889524	0	0.31338095238095237	58
1492	1	Prep	-0.09827896565447992	0	-0.3797384310733824	-0.4421574913870366	1	0.5304126984126984	64
1493	2	Prep	0.412628111928708	0	2.6807000088427957	2.395795201051029	1	0.4866666666666667	70
1494	3	Prep	0.11639135796758138	0	-0.4149563647893336	-0.47481517484432145	1	0.8386666666666668	71
1495	4	Prep	0.2737635975095986	0	0.23305361558417245	0.12608620076972232	0	0.28300000000000003	65
1496	5	Prep	0.48463374133005005	0	0.2471407890705533	0.13914927415263662	1	0.4522222222222223	59
1497	6	Prep	0.17598325294572703	0	0.3281420366172411	0.21426194610439164	0	0.478063492063492	67
1498	7	Prep	0.23941763394403126	0	-0.21421414260841043	-0.2886663791377969	0	0.3373333333333333	66
1499	8	Prep	0.2530584401224073	0	0.6803213737767554	0.5408387806772416	1	0.47952380952380946	62
1500	9	Prep	-0.04250856642392658	0	0.5570586057709255	0.4265368885767442	1	0.6281190476190477	63
1501	10	Prep	-0.037739464902014686	0	0.6803213737767554	0.5408387806772416	1	0.5744444444444445	9
1502	11	Prep	-0.08098033193654669	0	0.5112752919401891	0.38408190008227405	1	0.554936507936508	61
1503	12	Prep	0.0	0	1.2543736933467644	1.0731590210309878	0	0.6590714285714285	49
1504	13	Prep	0.3765990802558566	0	-0.8798330898398925	-0.9058965964804835	0	0.24190476190476193	48
1505	14	Prep	0.009664985776480962	0	1.1275891319693383	0.9555913605847608	1	0.7682301587301587	60
1506	15	Prep	0.11080811856162441	0	-2.9154296586218846	-2.793510700311556	1	0.8032380952380953	8
1507	16	Prep	-0.66302918754254	0	-2.591424668435131	-2.4930600125045337	1	0.6505714285714285	13
1508	17	Prep	-0.13041566224057027	0	0.6627124069187801	0.5245099389485994	0	0.24973809523809526	12
1509	18	Prep	-0.7728940334982466	0	0.9198033230452256	0.76291102818678	0	0.336	38
1510	19	Prep	-0.259164680177845	0	-1.4116238889507589	-1.3990276166854867	0	0.1366666666666667	10
1511	20	Prep	-0.6371772536165665	0	1.2825480403195249	1.0992851677968152	0	0.3992619047619047	11
1512	21	Prep	0.0	0	-0.5346973394235683	-0.5858512985990904	1	0.9273333333333333	39
1513	22	Prep	0.6020425674705344	0	1.5572479233039465	1.3540150987636386	0	0.4873809523809524	15
1514	23	Prep	0.016797113219136323	0	1.9199926405782453	1.6903892383736732	1	0.7262301587301588	29
1515	24	Prep	0.05013548320356993	0	-0.9326599904138191	-0.9548831216664104	1	0.8009999999999999	28
1516	25	Prep	0.0	0	1.1663288590568859	0.9915148123877753	1	0.3848571428571428	14
1517	26	Prep	-0.4276619324542211	0	-2.045546695837884	-1.9868659189166165	1	0.5096190476190476	16
1518	27	Prep	0.05487960827677195	0	-0.43608712501890473	-0.49440978491869264	0	0.5433333333333334	17
1519	28	Prep	0.5229409401013809	0	0.13796519455110373	0.037910455435052975	0	0.43666666666666665	26
1520	29	Prep	-0.5362490727033139	0	1.5325953697027803	1.331154720343539	1	0.5376666666666666	32
1521	30	Prep	0.09582325174586305	0	1.0677186446522215	0.900073298707377	1	0.6633333333333334	33
1522	31	Prep	0.5066295572440588	0	-1.8941095808592932	-1.846437880050291	0	0.2966666666666667	27
1523	32	Prep	-0.017343014421287207	0	0.47605735822423767	0.3514242166249892	1	0.6341269841269841	19
1524	33	Prep	0.15476276887664314	0	1.7650337322280598	1.54669543116162	0	0.41473809523809524	31
1525	34	Prep	0.4446441774509346	0	0.2753151360433145	0.16527542091846464	1	0.22466666666666668	25
1526	35	Prep	-0.05239260060343665	0	1.2297211397455985	1.0502986426108882	1	0.7454444444444444	24
1527	36	Prep	-0.04391604771460581	0	-1.0136612379605074	-1.029995793618166	0	0.3405714285714286	30
1528	37	Prep	-0.2732288151751792	0	0.8035841417825857	0.6551406727777395	1	0.32961904761904764	18
1529	38	Prep	0.5936596299215274	0	0.3281420366172411	0.21426194610439164	1	0.235	34
1530	39	Prep	-0.06264014472812472	0	-0.46778326536326087	-0.5238017000302491	1	0.22433333333333333	20
1531	40	Prep	0.32843198524732253	0	-0.009950127055892202	-0.09925181508554397	0	0.5046666666666667	21
1532	41	Prep	0.11250557001296416	0	-0.6262639670850421	-0.6707612755880313	1	0.7841428571428571	35
1533	42	Prep	0.24045008285310915	0	-0.2388666962095765	-0.3115267575578965	1	0.27146825396825397	23
1534	43	Prep	-0.03602308160278439	0	0.490144531710618	0.3644872900079029	1	0.909595238095238	37
1535	44	Prep	0.4491368429153285	0	-0.11208213483215163	-0.19395909711167073	0	0.21933333333333332	36
1536	45	Prep	-0.2305214792196246	0	1.0430660910510554	0.8772129202872774	0	0.3813333333333333	22
1537	46	Prep	-0.03828933531897568	0	-1.2179252535130258	-1.2194103576704192	0	0.4256666666666667	5
1538	47	Prep	0.5627152711635117	0	-0.09095137460258063	-0.1743644870372996	0	0.28633333333333333	45
1539	48	Prep	-0.08484139397873867	0	-0.3621294642154065	-0.4258286496583939	0	0.34299999999999997	51
1540	49	Prep	-0.4224350184136209	0	-0.7460049417192768	-0.7817973993428002	0	0.18823809523809523	50
1541	50	Prep	-0.3301488820824149	0	-1.5877135575305161	-1.5623160339719118	1	0.7546190476190476	44
1542	51	Prep	-0.06402174773960104	0	-0.4396089183904998	-0.4976755532644211	1	0.557142857142857	4
1543	52	Prep	-0.7711253262210729	0	0.6451034400608041	0.5081810972199567	0	0.24601587301587302	6
1544	53	Prep	0.5795111742783625	0	-0.03812447402865336	-0.12537796185137198	0	0.3814761904761905	52
1545	54	Prep	0.18006053431015406	0	-0.13321289506172204	-0.2135537071860413	1	0.7997619047619046	46
1546	55	Prep	0.5676238760714494	0	0.17670492163865012	0.07383390723806628	0	0.2636190476190476	47
1547	56	Prep	-0.34314168230086045	0	0.7120175141211122	0.5702306957887986	0	0.33497619047619054	53
1548	57	Prep	0.449320196004648	0	0.39857790404914434	0.279577313018962	1	0.786809523809524	7
1549	58	Prep	-0.23724640561222674	0	0.8704982158428934	0.7171902713465809	0	0.47058730158730155	3
1550	59	Prep	0.31567028717647144	0	0.1450087812942939	0.04444199212650984	1	0.7142619047619049	57
1551	60	Prep	-0.3701324983622624	0	1.4903338492436382	1.2919655001947965	0	0.6054047619047619	43
1552	61	Prep	-0.2706121575459431	0	-2.2744632649915686	-2.199140861388969	0	0.5052380952380953	42
1553	62	Prep	0.27389920298974807	0	-0.031080887285463217	-0.11884642515991511	0	0.3317777777777778	56
1554	63	Prep	0.45575922635214505	0	-1.865935233886532	-1.820311733284463	1	0.631047619047619	2
1555	64	Prep	0.0	0	0.7120175141211122	0.5702306957887986	0	0.2787777777777778	40
1556	65	Prep	-0.4687884863086955	0	0.6873649605199461	0.547370317368699	0	0.2356190476190476	54
1557	66	Prep	-0.16270300664888696	0	1.5290735763311847	1.3278889519978099	0	0.25314285714285717	68
1558	67	Prep	0.29686994338946227	0	0.05344215363282026	-0.04046798486243107	0	0.6051825396825398	69
1559	68	Prep	0.15198030907892493	0	0.12387802106472348	0.02484738205213926	0	0.11923809523809524	55
1560	69	Prep	0.14858175656211758	0	1.7650337322280598	1.54669543116162	1	0.659452380952381	41
1561	70	Prep	0.6269518834502407	0	0.24361899569895826	0.1358835058069082	1	0.7888333333333334	1
1562	0	Auxiliary Verbs	1.846702367158334	0	-1.1192098567839461	-0.9577150470107944	0	0.31338095238095237	58
1563	1	Auxiliary Verbs	1.804980570824036	0	-0.625180196183841	-0.4635676393132214	1	0.5304126984126984	64
1564	2	Auxiliary Verbs	2.555261414251265	0	-0.8637740663600282	-0.7022183759853446	1	0.4866666666666667	70
1565	3	Auxiliary Verbs	-0.7567574261482091	0	0.9186624931914887	1.0806430097416946	1	0.8386666666666668	71
1566	4	Auxiliary Verbs	-1.419011543533389	0	-0.4343051000428908	-0.27264704997552236	0	0.28300000000000003	65
1567	5	Auxiliary Verbs	-0.8353348020169373	0	-0.0722038147166774	0.08954053862099394	1	0.4522222222222223	59
1568	6	Auxiliary Verbs	-0.7752052784380157	0	-0.0722038147166774	0.08954053862099394	0	0.478063492063492	67
1569	7	Auxiliary Verbs	-1.8342018640490079	0	0.8232249451210134	0.9851827150728448	0	0.3373333333333333	66
1570	8	Auxiliary Verbs	1.728871304424241	0	-1.599204583844276	-1.4378241760805954	1	0.47952380952380946	62
1571	9	Auxiliary Verbs	2.740192042410957	0	-0.9985094283418752	-0.8369858508119555	1	0.6281190476190477	63
1572	10	Auxiliary Verbs	-1.1536031324651455	0	-0.11430861533600467	0.04742570273767796	1	0.5744444444444445	9
1573	11	Auxiliary Verbs	2.925923253720176	0	-1.2427172719339725	-1.0812518989351874	1	0.554936507936508	61
1574	12	Auxiliary Verbs	4.438801690979855	0	-1.4223644212431015	-1.2609418653706683	0	0.6590714285714285	49
1575	13	Auxiliary Verbs	-1.8850263235599618	0	0.4302468060072931	0.5921109134952298	0	0.24190476190476193	48
1576	14	Auxiliary Verbs	1.540614975539074	0	-0.9985094283418752	-0.8369858508119555	1	0.7682301587301587	60
1577	15	Auxiliary Verbs	-0.9796386032478687	0	4.031610752313744	4.194333209381515	1	0.8032380952380953	8
1578	16	Auxiliary Verbs	-0.7305586762214835	0	0.3488441914765942	0.5106888974541527	1	0.6505714285714285	13
1579	17	Auxiliary Verbs	-1.1383682583023182	0	-0.3276396051405956	-0.16595613240445575	0	0.24973809523809526	12
1580	18	Auxiliary Verbs	-2.850700720096109	0	0.6660336894755257	0.8279539944417992	0	0.336	38
1581	19	Auxiliary Verbs	-0.8449180009045352	0	-0.17044834949510737	-0.008727411773409677	0	0.1366666666666667	10
1582	20	Auxiliary Verbs	2.589793401455088	0	-1.0546491625009777	-0.8931389653230432	0	0.3992619047619047	11
1583	21	Auxiliary Verbs	0.5985429290109254	0	-0.8104413189088806	-0.6488729171998113	1	0.9273333333333333	39
1584	22	Auxiliary Verbs	2.320959199507676	0	-1.7086770654545265	-1.5473227493772166	0	0.4873809523809524	15
1585	23	Auxiliary Verbs	-0.8831823718791451	0	-0.24623699060989612	-0.08453411636337814	1	0.7262301587301588	29
1586	24	Auxiliary Verbs	-0.5703854504417776	0	0.22814376303452308	0.38995970125531393	1	0.8009999999999999	28
1587	25	Auxiliary Verbs	3.4810076302271518	0	-1.2427172719339725	-1.0812518989351874	1	0.3848571428571428	14
1588	26	Auxiliary Verbs	-1.101193204579691	0	-0.4034282462553843	-0.24176283699442422	1	0.5096190476190476	16
1589	27	Auxiliary Verbs	-0.9109912226454977	0	0.10463634788449691	0.26642284933092086	0	0.5433333333333334	17
1590	28	Auxiliary Verbs	-0.8553206422723909	0	-0.4230771532110705	-0.26141642707330504	0	0.43666666666666665	26
1591	29	Auxiliary Verbs	1.2990103471489265	0	-0.6560570499713474	-0.4944518522943196	1	0.5376666666666666	32
1592	30	Auxiliary Verbs	-2.1531270622272456	0	1.0197140146778738	1.1817186158616526	1	0.6633333333333334	33
1593	31	Auxiliary Verbs	-0.9089882905431754	0	0.0344616801856183	0.19623145619206106	0	0.2966666666666667	27
1594	32	Auxiliary Verbs	-1.2462420451832237	0	-0.27992083110535815	-0.11822598507003113	1	0.6341269841269841	19
1595	33	Auxiliary Verbs	-0.9131011410065328	0	-0.1451854691235111	0.01654148975657981	0	0.41473809523809524	31
1596	34	Auxiliary Verbs	1.1678467478454042	0	-0.7458806246259122	-0.5842968355120602	1	0.22466666666666668	25
1597	35	Auxiliary Verbs	2.1906037892493857	0	-0.743073637917957	-0.5814891797865058	1	0.7454444444444444	24
1598	36	Auxiliary Verbs	-0.6343136511956562	0	-0.3725513924678779	-0.21087862401332608	0	0.3405714285714286	30
1599	37	Auxiliary Verbs	-1.5608615308422287	0	0.2309507497424782	0.3927673569808683	1	0.32961904761904764	18
1600	38	Auxiliary Verbs	0.7971056820569052	0	-0.6644780100952127	-0.5028748194709826	1	0.235	34
1601	39	Auxiliary Verbs	-1.0794989646640047	0	-0.3192186450167303	-0.15753316522779276	1	0.22433333333333333	20
1602	40	Auxiliary Verbs	2.5491975546538885	0	-0.6392151297236164	-0.4776059179409931	0	0.5046666666666667	21
1603	41	Auxiliary Verbs	-0.8707110956666544	0	1.0000651077221876	1.1620650257827716	1	0.7841428571428571	35
1604	42	Auxiliary Verbs	-1.290736199734171	0	-0.021678053973484896	0.1400783416809729	1	0.27146825396825397	23
1605	43	Auxiliary Verbs	-0.46559524667582053	0	-0.05255490776099132	0.10919412869987476	1	0.909595238095238	37
1606	44	Auxiliary Verbs	-0.9810372425990123	0	0.38533501868001135	0.5471884218863601	0	0.21933333333333332	36
1607	45	Auxiliary Verbs	-1.69851077439373	0	-0.33044659184855063	-0.16876378813001008	0	0.3813333333333333	22
1608	46	Auxiliary Verbs	0.38493948846553905	0	-0.5241286746974555	-0.362492033193263	0	0.4256666666666667	5
1609	47	Auxiliary Verbs	-2.5289907613792644	0	0.7642782242539556	0.9262219448362028	0	0.28633333333333333	45
1610	48	Auxiliary Verbs	-1.91900099151105	0	1.4183061272075037	1.5804057288903757	0	0.34299999999999997	51
1611	49	Auxiliary Verbs	-1.8490605569671568	0	0.8344528919528342	0.9964133379750626	0	0.18823809523809523	50
1612	50	Auxiliary Verbs	-0.3364593398396272	0	-0.35290248551219183	-0.19122503393444526	1	0.7546190476190476	44
1613	51	Auxiliary Verbs	-0.8629431229162077	0	-0.33044659184855063	-0.16876378813001008	1	0.557142857142857	4
1614	52	Auxiliary Verbs	-1.6177060353485122	0	0.14954813521177873	0.31134534093979066	0	0.24601587301587302	6
1615	53	Auxiliary Verbs	2.2459363071075438	0	-0.8750020131918486	-0.713448998887562	0	0.3814761904761905	52
1616	54	Auxiliary Verbs	-0.3473148022506955	0	-0.4736029139542629	-0.311954230133284	1	0.7997619047619046	46
1617	55	Auxiliary Verbs	-1.3191177355117514	0	-0.24623699060989612	-0.08453411636337814	0	0.2636190476190476	47
1618	56	Auxiliary Verbs	-1.2552361146412059	0	0.3769140585561455	0.5387654547096965	0	0.33497619047619054	53
1619	57	Auxiliary Verbs	-0.6619497286006604	0	0.4863865401663963	0.648264028006318	1	0.786809523809524	7
1620	58	Auxiliary Verbs	-1.3674406843304547	0	0.16077608204359958	0.3225759638420085	0	0.47058730158730155	3
1621	59	Auxiliary Verbs	0.5991012519745622	0	-0.9367557207668619	-0.7752174248497588	1	0.7142619047619049	57
1622	60	Auxiliary Verbs	3.8888401568889903	0	-2.5423521177172046	-2.381196499866871	0	0.6054047619047619	43
1623	61	Auxiliary Verbs	-0.9883807861645416	0	1.7439165853303005	1.906093793054685	0	0.5052380952380953	42
1624	62	Auxiliary Verbs	-1.1985687410073969	0	0.14393416179586857	0.305730029488682	0	0.3317777777777778	56
1625	63	Auxiliary Verbs	3.124448576679636	0	-1.3185059130487613	-1.157058603525156	1	0.631047619047619	2
1626	64	Auxiliary Verbs	-0.9587434922724877	0	-0.18729026974283836	-0.025573346126736167	0	0.2787777777777778	40
1627	65	Auxiliary Verbs	3.368008907969972	0	-1.4335923680749223	-1.272172488272886	0	0.2356190476190476	54
1628	66	Auxiliary Verbs	-1.3826461352403456	0	-0.35290248551219183	-0.19122503393444526	0	0.25314285714285717	68
1629	67	Auxiliary Verbs	-1.6984073004842029	0	0.7193664369266732	0.8812994532273325	0	0.6051825396825398	69
1630	68	Auxiliary Verbs	-1.359353277596883	0	-0.4118492063792501	-0.2501858041710877	0	0.11923809523809524	55
1631	69	Auxiliary Verbs	1.7954247125779896	0	-0.7178107575463608	-0.5562202782565164	1	0.659452380952381	41
1632	70	Auxiliary Verbs	2.4749295443085084	0	-1.4925390889419803	-1.3311332585095281	1	0.7888333333333334	1
1633	0	Adverb	2.0842859410223213	0	1.0317750558463334	1.0840762978367244	0	0.31338095238095237	58
1634	1	Adverb	-0.11074988594446575	0	0.44677495099162207	0.49693651648883347	1	0.5304126984126984	64
1635	2	Adverb	-2.2941753749714295	0	-1.3617110874449423	-1.3181641789923608	1	0.4866666666666667	70
1636	3	Adverb	-0.1155331738414892	0	0.028917733238256853	0.07755095838319703	1	0.8386666666666668	71
1637	4	Adverb	-0.6548578296501484	0	-0.9639110161437389	-0.9189091276757951	0	0.28300000000000003	65
1638	5	Adverb	-1.3676047434701992	0	-1.378425376155077	-1.3349396013165864	1	0.4522222222222223	59
1639	6	Adverb	2.4535664044983267	0	1.3827751187591604	1.4363601666454593	0	0.478063492063492	67
1640	7	Adverb	-0.6847257336815538	0	-0.09811086095876614	-0.049942251280916415	0	0.3373333333333333	66
1641	8	Adverb	0.5053309662261578	0	0.46014638195972973	0.5103568543482139	1	0.47952380952380946	62
1642	9	Adverb	-1.5447893752114612	0	-1.515482543578181	-1.4724980643752352	1	0.6281190476190477	63
1643	10	Adverb	0.22794067125805761	0	0.6573749887393184	0.7083068377740745	1	0.5744444444444445	9
1644	11	Adverb	-1.823931162499017	0	-1.2814825016362963	-1.2376421518360787	1	0.554936507936508	61
1645	12	Adverb	-1.2172766240412425	0	-1.385111091639131	-1.3416497702462766	0	0.6590714285714285	49
1646	13	Adverb	-0.5937138353109608	0	0.008860586786095451	0.05742045159412661	0	0.24190476190476193	48
1647	14	Adverb	3.341349606205494	0	1.3827751187591604	1.4363601666454593	1	0.7682301587301587	60
1648	15	Adverb	-0.2701722934545919	0	-0.2017394509616006	-0.15394986969111413	1	0.8032380952380953	8
1649	16	Adverb	5.031959258256329	0	1.442946558115645	1.496751687012671	1	0.6505714285714285	13
1650	17	Adverb	-0.9650322023004084	0	-0.47251092806578143	-0.4257117113435667	0	0.24973809523809526	12
1651	18	Adverb	-0.7845137577465414	0	-0.2151108819297083	-0.1673702075504945	0	0.336	38
1652	19	Adverb	-1.721455467232251	0	-0.9639110161437389	-0.9189091276757951	0	0.1366666666666667	10
1653	20	Adverb	-0.38091174893718804	0	-0.8970538613032003	-0.8518074383788932	0	0.3992619047619047	11
1654	21	Adverb	2.8794350829497053	0	2.0580323826485984	2.1140872285441676	1	0.9273333333333333	39
1655	22	Adverb	-0.7786038785540463	0	-0.41568234645132346	-0.3686752754411999	0	0.4873809523809524	15
1656	23	Adverb	0.9273933842010744	0	0.7476321477740452	0.7988941183248919	1	0.7262301587301588	29
1657	24	Adverb	1.4454823857949342	0	0.9649179010057952	1.016974608539823	1	0.8009999999999999	28
1658	25	Adverb	-2.2859630264453004	0	-1.8999111839112768	-1.8583327778324206	1	0.3848571428571428	14
1659	26	Adverb	-0.7149115181174781	0	-0.6396538151671274	-0.5934659345858211	1	0.5096190476190476	16
1660	27	Adverb	-0.35548084031793387	0	-0.5493966561324005	-0.5028786540350036	0	0.5433333333333334	17
1661	28	Adverb	-0.7968613912950763	0	-0.22848231289781598	-0.18079054540987488	0	0.43666666666666665	26
1662	29	Adverb	-0.29813066340129263	0	-0.6797681080714505	-0.6337269481639622	1	0.5376666666666666	32
1663	30	Adverb	1.251905890393828	0	0.8412321645507987	0.8928364833405542	1	0.6633333333333334	33
1664	31	Adverb	-1.3150424954624331	0	-0.25856803257605826	-0.21098630559348067	0	0.2966666666666667	27
1665	32	Adverb	1.4514298151784193	0	0.7208892858378297	0.7720534426061311	1	0.6341269841269841	19
1666	33	Adverb	-3.53746527414984	0	-1.2179682045377846	-1.173895547004022	0	0.41473809523809524	31
1667	34	Adverb	-1.3257576385148577	0	-0.5493966561324005	-0.5028786540350036	1	0.22466666666666668	25
1668	35	Adverb	-0.3331714307326062	0	-0.2084251664456546	-0.16066003862080447	1	0.7454444444444444	24
1669	36	Adverb	0.898033415323316	0	0.6473464155132376	0.6982415843795392	0	0.3405714285714286	30
1670	37	Adverb	0.3961862448856492	0	0.4400892355075684	0.49022634755914346	1	0.32961904761904764	18
1671	38	Adverb	-1.4732531574959555	0	-0.5961966645207775	-0.549849836542835	1	0.235	34
1672	39	Adverb	-0.9754857096518977	0	-0.3755680535470007	-0.32841426186305905	1	0.22433333333333333	20
1673	40	Adverb	-0.1597928907203516	0	0.008860586786095451	0.05742045159412661	0	0.5046666666666667	21
1674	41	Adverb	0.4491155851295748	0	0.3866035116351375	0.4365449961216219	1	0.7841428571428571	35
1675	42	Adverb	-0.49156078588446195	0	-0.4858823590338889	-0.4391320492029468	1	0.27146825396825397	23
1676	43	Adverb	2.8542372152884807	0	1.3894608342432142	1.4430703355751493	1	0.909595238095238	37
1677	44	Adverb	-2.083206960433097	0	-1.1745110538914347	-1.1302794489610357	0	0.21933333333333332	36
1678	45	Adverb	-0.8095611993760111	0	-0.4925680745179429	-0.44584221813263714	0	0.3813333333333333	22
1679	46	Adverb	-0.40178880687465246	0	-0.24519660160795054	-0.1975659677341003	0	0.4256666666666667	5
1680	47	Adverb	-2.0153528240067473	0	-1.1043110413088695	-1.059822675199289	0	0.28633333333333333	45
1681	48	Adverb	-0.9894299159379876	0	-0.9839681625959003	-0.9390396344648655	0	0.34299999999999997	51
1682	49	Adverb	-1.6235776849913963	0	-0.7733681248482043	-0.7276693131796248	0	0.18823809523809523	50
1683	50	Adverb	2.761399581687611	0	1.058517917782549	1.1109169735554854	1	0.7546190476190476	44
1684	51	Adverb	-0.598954071480928	0	-1.0207395977581966	-0.9759455635781616	1	0.557142857142857	4
1685	52	Adverb	-0.6806038923070438	0	-0.2084251664456546	-0.16066003862080447	0	0.24601587301587302	6
1686	53	Adverb	-0.5358550445109954	0	-1.0942824680827887	-1.0497574218047536	0	0.3814761904761905	52
1687	54	Adverb	2.964345706358304	0	1.2891751019824065	1.3424178016297965	1	0.7997619047619046	46
1688	55	Adverb	-0.24441684388587384	0	0.25288920195406095	0.30234161752781846	0	0.2636190476190476	47
1689	56	Adverb	-1.0207257327752441	0	-0.39896805774118893	-0.35189985311697447	0	0.33497619047619054	53
1690	57	Adverb	0.0676143637212444	0	-0.9304824387234696	-0.8853582830273441	1	0.786809523809524	7
1691	58	Adverb	-0.5449220139633194	0	-1.0641967484045465	-1.0195616616211478	0	0.47058730158730155	3
1692	59	Adverb	1.7427169671182592	0	2.218489554265891	2.2751312828567323	1	0.7142619047619049	57
1693	60	Adverb	-2.4565785789909764	0	-1.5890254139027733	-1.5463099226018273	0	0.6054047619047619	43
1694	61	Adverb	2.2074022948860734	0	0.9816321897159294	1.033750030864048	0	0.5052380952380953	42
1695	62	Adverb	-0.969470020229762	0	-0.1950537354775469	-0.1472397007614241	0	0.3317777777777778	56
1696	63	Adverb	-0.7548419515771275	0	-0.28196803677024673	-0.2344718968473964	1	0.631047619047619	2
1697	64	Adverb	-1.0583973066015102	0	-0.7967681290423928	-0.7511549044335405	0	0.2787777777777778	40
1698	65	Adverb	-0.06995551415784663	0	0.3164034990525722	0.36608822235987504	0	0.2356190476190476	54
1699	66	Adverb	-1.3956106417611702	0	-0.7165395432337466	-0.6706328772772583	0	0.25314285714285717	68
1700	67	Adverb	0.46581339855645704	0	-0.6964823967815851	-0.6505023704881877	0	0.6051825396825398	69
1701	68	Adverb	-1.280050274699934	0	-0.8201681332365811	-0.7746404956874561	0	0.11923809523809524	55
1702	69	Adverb	-1.28410656761485	0	-0.5360252251642929	-0.4894583161756233	1	0.659452380952381	41
1703	70	Adverb	-0.46133548751159476	0	0.30971778356851853	0.359378053430185	1	0.7888333333333334	1
1704	0	Conj	0.34077077423855134	0	0.15037432756344193	0.12600337351877966	0	0.31338095238095237	58
1705	1	Conj	0.725354816613067	0	0.15037432756344193	0.12600337351877966	1	0.5304126984126984	64
1706	2	Conj	-0.5845161220695495	0	-1.9694327091704136	-1.9636662489248546	1	0.4866666666666667	70
1707	3	Conj	-0.08908937053341294	0	-0.9377395506079288	-0.9466407292564698	1	0.8386666666666668	71
1708	4	Conj	0.9230723025695751	0	0.2914261265856569	0.2650498312859419	0	0.28300000000000003	65
1709	5	Conj	0.6030137701390044	0	2.439443523123955	2.3825287452830084	1	0.4522222222222223	59
1710	6	Conj	0.13949106493885982	0	0.9080239908827666	0.8728814895252497	0	0.478063492063492	67
1711	7	Conj	0.1647333742398866	0	0.4002375144027938	0.37231424156346665	0	0.3373333333333333	66
1712	8	Conj	-0.05189342642720646	0	-1.0223706300212576	-1.030068603916767	1	0.47952380952380946	62
1713	9	Conj	0.9686628927661086	0	1.2747586683405254	1.2344022797198713	1	0.6281190476190477	63
1714	10	Conj	0.773639098092157	0	0.875783579677689	0.8410994420356127	1	0.5744444444444445	9
1715	11	Conj	-0.30420030902054945	0	-0.10351891067654453	-0.12428025046211186	1	0.554936507936508	61
1716	12	Conj	0.716783601885584	0	0.509048902219931	0.4795786518409918	0	0.6590714285714285	49
1717	13	Conj	0.5128115474281822	0	1.943747200845887	1.8938797651298396	0	0.24190476190476193	48
1718	14	Conj	-0.0716115250264635	0	-1.2279032514536277	-1.2326791566632032	1	0.7682301587301587	60
1719	15	Conj	-0.13387674303248767	0	-1.9694327091704136	-1.9636662489248546	1	0.8032380952380953	8
1720	16	Conj	-0.13728033922093708	0	1.254608411337352	1.214538500038848	1	0.6505714285714285	13
1721	17	Conj	0.9312405672838066	0	1.2263980515329085	1.1867292084854153	0	0.24973809523809526	12
1722	18	Conj	-0.4078737925917584	0	-0.2768111209038368	-0.29510875571891076	0	0.336	38
1723	19	Conj	-0.7019074458002253	0	-0.8410183169926959	-0.8512945867875589	0	0.1366666666666667	10
1724	20	Conj	0.545129695995745	0	1.0531058413056165	1.0159007032286165	0	0.3992619047619047	11
1725	21	Conj	0.0	0	-0.6435457983615952	-0.656629545913532	1	0.9273333333333333	39
1726	22	Conj	-0.5572506330482797	0	-1.0747612982295087	-1.0817144310874272	0	0.4873809523809524	15
1727	23	Conj	-0.24131467516932026	0	-1.5704576205075775	-1.5703634112405964	1	0.7262301587301588	29
1728	24	Conj	0.048086017667855877	0	-1.1070017094345863	-1.1134964785770642	1	0.8009999999999999	28
1729	25	Conj	0.2987245523384285	0	0.7186115750529356	0.6861619605236323	1	0.3848571428571428	14
1730	26	Conj	0.6753911722971678	0	1.8309057616281148	1.7826425989161097	1	0.5096190476190476	16
1731	27	Conj	0.7637959950009934	0	0.879813631078324	0.8450721979718175	0	0.5433333333333334	17
1732	28	Conj	1.468504096781158	0	2.0606186914642928	2.0090896872797734	0	0.43666666666666665	26
1733	29	Conj	-0.9030855641399191	0	-1.1311820178383944	-1.137333014194292	1	0.5376666666666666	32
1734	30	Conj	-0.09504224313027379	0	-0.6475758497622299	-0.6606023018497367	1	0.6633333333333334	33
1735	31	Conj	1.0900129577145705	0	2.233910901691585	2.1799181925365723	0	0.2966666666666667	27
1736	32	Conj	-0.512116884078503	0	-0.78459759738381	-0.795676003680694	1	0.6341269841269841	19
1737	33	Conj	-0.3544174113790487	0	-1.1473022234409334	-1.1532240379391105	0	0.41473809523809524	31
1738	34	Conj	-0.5786346413384325	0	-0.7483271347780976	-0.7599212002548524	1	0.22466666666666668	25
1739	35	Conj	0.9082451723259755	0	1.2022177431291008	1.1628926728681879	1	0.7454444444444444	24
1740	36	Conj	0.40975595816564986	0	0.33172664059200385	0.30477739064798803	0	0.3405714285714286	30
1741	37	Conj	-0.672199697030493	0	-0.47831369093557213	-0.4937465525291422	1	0.32961904761904764	18
1742	38	Conj	-0.7557534250857731	0	-0.3977126629228781	-0.41429143380504974	1	0.235	34
1743	39	Conj	0.9813833653718539	0	0.7065214208510314	0.6742436927150184	1	0.22433333333333333	20
1744	40	Conj	1.1104455065	0	1.48432134117353	1.4409855884025118	0	0.5046666666666667	21
1745	41	Conj	0.28861301936501466	0	0.5775597760307211	0.5471155027564705	1	0.7841428571428571	35
1746	42	Conj	0.9213595970386312	0	2.5724352193449005	2.513629691177761	1	0.27146825396825397	23
1747	43	Conj	-0.07926747022105914	0	-0.6475758497622299	-0.6606023018497367	1	0.909595238095238	37
1748	44	Conj	0.7923619071168148	0	1.9719575606503292	1.9216890566832714	0	0.21933333333333332	36
1749	45	Conj	0.41086116873735656	0	-0.9095291908034859	-0.9188314377030375	0	0.3813333333333333	22
1750	46	Conj	1.3296335444513174	0	1.6213430887951101	1.5760592902334691	0	0.4256666666666667	5
1751	47	Conj	-0.7974600794642911	0	-1.4898565924948837	-1.490908292516504	0	0.28633333333333333	45
1752	48	Conj	-0.7295332202311297	0	-1.9694327091704136	-1.9636662489248546	0	0.34299999999999997	51
1753	49	Conj	0.13270232249457262	0	0.7468219348573787	0.7139712520770648	0	0.18823809523809523	50
1754	50	Conj	0.10538330779661612	0	-0.5427945133457276	-0.5573106475084163	1	0.7546190476190476	44
1755	51	Conj	0.7263125439737529	0	0.7871224488637256	0.753698811439111	1	0.557142857142857	4
1756	52	Conj	0.8308694807831514	0	0.32769658919136924	0.3008046347117835	0	0.24601587301587302	6
1757	53	Conj	-0.03006776196155255	0	-0.02694793406448495	-0.04879788767422377	0	0.3814761904761905	52
1758	54	Conj	0.0	0	-0.2768111209038368	-0.29510875571891076	1	0.7997619047619046	46
1759	55	Conj	0.2427356503496781	0	0.025442734143766195	0.002847939496436353	0	0.2636190476190476	47
1760	56	Conj	0.32442399592179233	0	-0.15993963028543032	-0.17989883356897654	0	0.33497619047619054	53
1761	57	Conj	0.8200467240748225	0	0.36799710319771617	0.3405321940738296	1	0.786809523809524	7
1762	58	Conj	-0.16735968853580585	0	-0.961919859011737	-0.9704772648736977	0	0.47058730158730155	3
1763	59	Conj	0.0	0	2.1170394110731787	2.0647082703866384	1	0.7142619047619049	57
1764	60	Conj	-0.2718985452607815	0	-1.594637928911386	-1.5941999468578243	0	0.6054047619047619	43
1765	61	Conj	-0.14846098118840928	0	2.8948393313956773	2.8314501660741316	0	0.5052380952380953	42
1766	62	Conj	-0.8081619914698338	0	-0.3251717377114533	-0.34278182695336634	0	0.3317777777777778	56
1767	63	Conj	0.0	0	-0.6677261067654036	-0.6804660815307598	1	0.631047619047619	2
1768	64	Conj	0.6299311877786854	0	1.129676817917676	1.0913830660165045	0	0.2787777777777778	40
1769	65	Conj	0.856623010706763	0	1.524621855179877	1.4807131477645579	0	0.2356190476190476	54
1770	66	Conj	0.5567494100750356	0	0.8838436824789586	0.8490449539080221	0	0.25314285714285717	68
1771	67	Conj	-0.4136046459908264	0	-1.9694327091704136	-1.9636662489248546	0	0.6051825396825398	69
1772	68	Conj	0.8780073438717725	0	1.2787887197411603	1.2383750356560759	0	0.11923809523809524	55
1773	69	Conj	-0.44488796800646957	0	-1.9694327091704136	-1.9636662489248546	1	0.659452380952381	41
1774	70	Conj	0.20749437974395352	0	0.6944312666491275	0.6623254249064047	1	0.7888333333333334	1
1775	0	Negate	-0.21020821274998416	0	0.3229893700003155	0.3431944561825402	0	0.31338095238095237	58
1776	1	Negate	0.7553574856273689	0	-0.9955661666086172	-0.9480630172150498	1	0.5304126984126984	64
1777	2	Negate	0.7633270156480245	0	-0.9955661666086172	-0.9480630172150498	1	0.4866666666666667	70
1778	3	Negate	0.27723710678950736	0	-0.9955661666086172	-0.9480630172150498	1	0.8386666666666668	71
1779	4	Negate	0.2882722965565696	0	-0.9955661666086172	-0.9480630172150498	0	0.28300000000000003	65
1780	5	Negate	-0.22159340582734327	0	0.17983191173991717	0.20300078764223045	1	0.4522222222222223	59
1781	6	Negate	-0.22851508670876775	0	1.6942871280736054	1.6861022285160336	0	0.478063492063492	67
1782	7	Negate	-0.14894659830426496	0	0.48121603439338745	0.498145352990251	0	0.3373333333333333	66
1783	8	Negate	0.70488393401417	0	-0.9955661666086172	-0.9480630172150498	1	0.47952380952380946	62
1784	9	Negate	0.15979659782586947	0	-0.9955661666086172	-0.9480630172150498	1	0.6281190476190477	63
1785	10	Negate	0.26511298480161405	0	-0.9955661666086172	-0.9480630172150498	1	0.5744444444444445	9
1786	11	Negate	-0.6909177990807329	0	-0.29484808143929864	-0.261851902780902	1	0.554936507936508	61
1787	12	Negate	-0.47557787243542715	0	0.16476270560724363	0.1882435593748294	0	0.6590714285714285	49
1788	13	Negate	-0.6425877007310405	0	-0.1366214170462268	-0.10690100597319127	0	0.24190476190476193	48
1789	14	Negate	0.029376827736113494	0	-0.535955379562075	-0.4979675550593185	1	0.7682301587301587	60
1790	15	Negate	-0.5230430108895265	0	0.27778175160229496	0.29892277138033707	1	0.8032380952380953	8
1791	16	Negate	-0.1875225507279193	0	2.0182750599260864	2.003382636265156	1	0.6505714285714285	13
1792	17	Negate	-0.020903368235479256	0	-0.535955379562075	-0.4979675550593185	0	0.24973809523809526	12
1793	18	Negate	1.3900434509819801	0	-0.9955661666086172	-0.9480630172150498	0	0.336	38
1794	19	Negate	-0.1612658851176083	0	-0.29484808143929864	-0.261851902780902	0	0.1366666666666667	10
1795	20	Negate	0.6950557981636138	0	-0.9955661666086172	-0.9480630172150498	0	0.3992619047619047	11
1796	21	Negate	0.2081474693929789	0	-0.9955661666086172	-0.9480630172150498	1	0.9273333333333333	39
1797	22	Negate	0.3333396733593939	0	-0.9955661666086172	-0.9480630172150498	0	0.4873809523809524	15
1798	23	Negate	-0.10103556963734264	0	-0.2496404630412781	-0.21758021797869892	1	0.7262301587301588	29
1799	24	Negate	-0.2547349697433433	0	0.6168388895874493	0.6309604073968603	1	0.8009999999999999	28
1800	25	Negate	0.3991170742978047	0	-0.9955661666086172	-0.9480630172150498	1	0.3848571428571428	14
1801	26	Negate	-0.7315715272085972	0	0.4284738129290301	0.4464950540543473	1	0.5096190476190476	16
1802	27	Negate	-0.20537777411412042	0	1.2874185624914205	1.2876570652962058	0	0.5433333333333334	17
1803	28	Negate	0.2063169439700669	0	-0.9955661666086172	-0.9480630172150498	0	0.43666666666666665	26
1804	29	Negate	-0.3186424821247193	0	0.9634306306389402	0.970376657547084	1	0.5376666666666666	32
1805	30	Negate	0.627844388551601	0	-0.9955661666086172	-0.9480630172150498	1	0.6633333333333334	33
1806	31	Negate	-0.23353132993270748	0	-0.06880998944919593	-0.040493478769886584	0	0.2966666666666667	27
1807	32	Negate	-0.48090645462437837	0	0.48121603439338745	0.498145352990251	1	0.6341269841269841	19
1808	33	Negate	0.3890296318020676	0	-0.9955661666086172	-0.9480630172150498	0	0.41473809523809524	31
1809	34	Negate	0.3054306960479291	0	-0.9955661666086172	-0.9480630172150498	1	0.22466666666666668	25
1810	35	Negate	0.7461210609759493	0	-0.9955661666086172	-0.9480630172150498	1	0.7454444444444444	24
1811	36	Negate	-0.3768458938286916	0	1.1593303103636956	1.1622206250232971	0	0.3405714285714286	30
1812	37	Negate	0.0	0	-0.6866474408888101	-0.6455398377333288	1	0.32961904761904764	18
1813	38	Negate	-0.1638677021428571	0	-0.01606776798483856	0.011156820166017064	1	0.235	34
1814	39	Negate	-0.11913912962548978	0	0.880549996909236	0.8892119020763785	1	0.22433333333333333	20
1815	40	Negate	0.20013814377324718	0	-0.9955661666086172	-0.9480630172150498	0	0.5046666666666667	21
1816	41	Negate	-0.20058478375031252	0	2.176501724319158	2.1583335330728666	1	0.7841428571428571	35
1817	42	Negate	0.6099577514192169	0	-0.9955661666086172	-0.9480630172150498	1	0.27146825396825397	23
1818	43	Negate	-0.08605838831395156	0	0.24010873627061113	0.26202970071183446	1	0.909595238095238	37
1819	44	Negate	0.19833338481820348	0	-0.9955661666086172	-0.9480630172150498	0	0.21933333333333332	36
1820	45	Negate	0.47711897876717485	0	-0.9955661666086172	-0.9480630172150498	0	0.3813333333333333	22
1821	46	Negate	-0.1688762264485473	0	-0.2496404630412781	-0.21758021797869892	0	0.4256666666666667	5
1822	47	Negate	0.13667080216164096	0	-0.9955661666086172	-0.9480630172150498	0	0.28633333333333333	45
1823	48	Negate	-0.2846242100499129	0	0.0366744534795188	0.06280711910192072	0	0.34299999999999997	51
1824	49	Negate	-0.4641129630919764	0	0.6997195233171535	0.7121251628675659	0	0.18823809523809523	50
1825	50	Negate	-0.2157334313633384	0	1.0011036459706237	1.0072697282155865	1	0.7546190476190476	44
1826	51	Negate	-0.3500810914098075	0	1.7771677618033102	1.7672669839867396	1	0.557142857142857	4
1827	52	Negate	-0.23702077380524741	0	0.9106884091745826	0.9187263586111801	0	0.24601587301587302	6
1828	53	Negate	0.8900718550335397	0	-0.9955661666086172	-0.9480630172150498	0	0.3814761904761905	52
1829	54	Negate	0.09661021696954597	0	-0.7092512500878203	-0.6676756801344302	1	0.7997619047619046	46
1830	55	Negate	0.2829527394126837	0	-0.9955661666086172	-0.9480630172150498	0	0.2636190476190476	47
1831	56	Negate	-0.0644921907641064	0	-0.03113697411751209	-0.0036004081013839783	0	0.33497619047619054	53
1832	57	Negate	0.6370598324986332	0	-0.9955661666086172	-0.9480630172150498	1	0.786809523809524	7
1833	58	Negate	0.822652642699196	0	-0.9955661666086172	-0.9480630172150498	0	0.47058730158730155	3
1834	59	Negate	0.2673933678777231	0	-0.9955661666086172	-0.9480630172150498	1	0.7142619047619049	57
1835	60	Negate	0.6320590833255435	0	-0.9955661666086172	-0.9480630172150498	0	0.6054047619047619	43
1836	61	Negate	-0.1306931814403511	0	2.8998236186874866	2.866680489908116	0	0.5052380952380953	42
1837	62	Negate	-0.15054003743130523	0	0.5414928589240816	0.5571742660598551	0	0.3317777777777778	56
1838	63	Negate	-0.8366702289488467	0	0.217504927071601	0.23989385831073304	1	0.631047619047619	2
1839	64	Negate	0.3887345343169078	0	-0.9955661666086172	-0.9480630172150498	0	0.2787777777777778	40
1840	65	Negate	0.42054760673774644	0	-0.9955661666086172	-0.9480630172150498	0	0.2356190476190476	54
1841	66	Negate	0.3397888984681137	0	-0.9955661666086172	-0.9480630172150498	0	0.25314285714285717	68
1842	67	Negate	0.2264463234068909	0	-0.9955661666086172	-0.9480630172150498	0	0.6051825396825398	69
1843	68	Negate	-0.23769337506652122	0	-0.08387919558186945	-0.05525070703728763	0	0.11923809523809524	55
1844	69	Negate	0.6707627164080169	0	-0.9955661666086172	-0.9480630172150498	1	0.659452380952381	41
1845	70	Negate	1.0329416196696617	0	-0.9955661666086172	-0.9480630172150498	1	0.7888333333333334	1
1846	0	Verb	-0.7234845430948373	0	-0.551065371095016	-0.436653545691044	0	0.31338095238095237	58
1847	1	Verb	-0.4709719291845407	0	0.14756547187855154	0.27005058733955023	1	0.5304126984126984	64
1848	2	Verb	-0.3596538899862661	0	0.7168202328199779	0.845883584623739	1	0.4866666666666667	70
1849	3	Verb	0.1492803433355204	0	3.4257563504468322	3.5861238269446485	1	0.8386666666666668	71
1850	4	Verb	-0.6636269610549909	0	-0.27638999693446814	-0.15880405749098134	0	0.28300000000000003	65
1851	5	Verb	0.1107128402273025	0	1.4791439161786002	1.6170165844833333	1	0.4522222222222223	59
1852	6	Verb	-0.6718092816130481	0	-0.6525758354586971	-0.5393370521997631	0	0.478063492063492	67
1853	7	Verb	-0.27895681156135577	0	-0.05744585811084255	0.06267017223370672	0	0.3373333333333333	66
1854	8	Verb	7.507691801772809	0	-1.6975364980259995	-1.5963731486130457	1	0.47952380952380946	62
1855	9	Verb	-0.3546126355570551	0	0.06396861887316772	0.185487699626488	1	0.6281190476190477	63
1856	10	Verb	0.1151608694359683	0	0.1774214908090463	0.3002516186656444	1	0.5744444444444445	9
1857	11	Verb	-0.5304403259158744	0	0.42025044477706686	0.545886673451207	1	0.554936507936508	61
1858	12	Verb	6.920319016515123	0	-1.9841542797587453	-1.886303049343546	0	0.6590714285714285	49
1859	13	Verb	-0.44209157035049923	0	-0.8735103755443553	-0.7628246840128571	0	0.24190476190476193	48
1860	14	Verb	-0.9365352462474462	0	-0.1012346858755681	0.01837532628876868	1	0.7682301587301587	60
1861	15	Verb	-0.4062434426467348	0	3.3560923062756784	3.5156547538504292	1	0.8032380952380953	8
1862	16	Verb	-0.32641625732507185	0	0.832263506017889	0.9626609057513014	1	0.6505714285714285	13
1863	17	Verb	-0.6605390333427265	0	-0.736172688464081	-0.6238999399128254	0	0.24973809523809526	12
1864	18	Verb	-0.5362411411707683	0	-0.05744585811084255	0.06267017223370672	0	0.336	38
1865	19	Verb	-0.8893920846100843	0	-0.09128267956540316	0.028442336730800086	0	0.1366666666666667	10
1866	20	Verb	-0.6307810614653289	0	-1.3571778822183638	-1.2520813914955764	0	0.3992619047619047	11
1867	21	Verb	0.2857055726808332	0	0.6272521760284943	0.7552804906454571	1	0.9273333333333333	39
1868	22	Verb	-0.5661943089177353	0	-1.201926583779793	-1.0950360285998884	0	0.4873809523809524	15
1869	23	Verb	-0.11531661791793907	0	0.5794825457397036	0.7069588405237074	1	0.7262301587301588	29
1870	24	Verb	-0.30282202328450536	0	0.5197705078787147	0.6465567778715197	1	0.8009999999999999	28
1871	25	Verb	-0.1711008113286597	0	-1.0924545143679807	-0.9842989137375451	1	0.3848571428571428	14
1872	26	Verb	-0.399421439692363	0	0.5177801066166822	0.6445433757831138	1	0.5096190476190476	16
1873	27	Verb	-0.2541018681808315	0	0.8879947413548119	1.0190361642266765	0	0.5433333333333334	17
1874	28	Verb	-0.2419683377140293	0	-1.257657819116716	-1.1514112870752637	0	0.43666666666666665	26
1875	29	Verb	-1.2498466346974009	0	-0.5948541988597416	-0.480948391635982	1	0.5376666666666666	32
1876	30	Verb	-0.2557743498327752	0	0.15353667566465065	0.27609079360476924	1	0.6633333333333334	33
1877	31	Verb	-0.2884442756472261	0	-0.3440636398435886	-0.22725972849679388	0	0.2966666666666667	27
1878	32	Verb	-0.05131177269420178	0	0.3326727892476165	0.45729698156133164	1	0.6341269841269841	19
1879	33	Verb	-0.4652094353407883	0	-1.490534766774572	-1.3869793314187957	0	0.41473809523809524	31
1880	34	Verb	-0.5860301277101122	0	-1.3233410607638032	-1.2178535559926698	1	0.22466666666666668	25
1881	35	Verb	-0.1810544418105491	0	0.06794942139723355	0.18951450380330043	1	0.7454444444444444	24
1882	36	Verb	-0.49286459053742737	0	-1.1382337433947383	-1.0306071617708883	0	0.3405714285714286	30
1883	37	Verb	-0.8462777436685041	0	-0.31818842343716036	-0.2010855013475128	1	0.32961904761904764	18
1884	38	Verb	-0.5056291416416343	0	-0.6048062051699058	-0.4910154020780127	1	0.235	34
1885	39	Verb	-1.0730945106000325	0	-0.11516749470979884	0.004281511669924856	1	0.22433333333333333	20
1886	40	Verb	-0.22713379737185563	0	-0.19080274266705102	-0.07222776768951254	0	0.5046666666666667	21
1887	41	Verb	-0.12629564822420541	0	1.0213516259110198	1.1539341041498952	1	0.7841428571428571	35
1888	42	Verb	-0.4827765917941356	0	-0.8157887389453997	-0.704436023449076	1	0.27146825396825397	23
1889	43	Verb	0.05595055108667087	0	0.4799624826380557	0.6062887361033947	1	0.909595238095238	37
1890	44	Verb	-0.23523060610082194	0	-0.1967739464531501	-0.07826797395473152	0	0.21933333333333332	36
1891	45	Verb	-0.6852714974947676	0	-0.7600575036084766	-0.6480607649737006	0	0.3813333333333333	22
1892	46	Verb	0.043174598413804305	0	0.3824328207984405	0.507632033771488	0	0.4256666666666667	5
1893	47	Verb	-0.9999885003393103	0	0.7088586277718455	0.8378299762701135	0	0.28633333333333333	45
1894	48	Verb	-0.2580794510354781	0	1.258209376092942	1.3935289526702395	0	0.34299999999999997	51
1895	49	Verb	-0.3562597958985144	0	1.5209423426812925	1.6592980283398648	0	0.18823809523809523	50
1896	50	Verb	-0.9221247805444546	0	-0.16094672373655622	-0.04202673636341832	1	0.7546190476190476	44
1897	51	Verb	-0.28453119407973543	0	-0.23658197169380912	-0.11853601572285644	1	0.557142857142857	4
1898	52	Verb	-0.7158708303700262	0	-0.3321212322713911	-0.21517931596635664	0	0.24601587301587302	6
1899	53	Verb	0.6731643648364385	0	-1.6238916513307797	-1.5218772713420141	0	0.3814761904761905	52
1900	54	Verb	0.27538610409328484	0	0.3485959993438805	0.47340419826858204	1	0.7997619047619046	46
1901	55	Verb	-0.5477167411821167	0	-0.2087163540253476	-0.09034838648516878	0	0.2636190476190476	47
1902	56	Verb	-0.24749174389747633	0	0.23514312740800192	0.3586402792294256	0	0.33497619047619054	53
1903	57	Verb	-0.4543308618471398	0	1.0293132309591517	1.16198771250352	1	0.786809523809524	7
1904	58	Verb	-0.42726993880745695	0	-0.5948541988597416	-0.480948391635982	0	0.47058730158730155	3
1905	59	Verb	-0.43164799334873843	0	-1.2795522329990783	-1.1735587100477325	1	0.7142619047619049	57
1906	60	Verb	9.031766046260044	0	-2.8977484590318725	-2.810454607922016	0	0.6054047619047619	43
1907	61	Verb	-0.3212762879230749	0	0.40631763594283604	0.5317928588323632	0	0.5052380952380953	42
1908	62	Verb	-0.6889313981123886	0	0.9457163779537677	1.0774248247904579	0	0.3317777777777778	56
1909	63	Verb	-0.26205756284071263	0	-0.8894335856406186	-0.7789319007201068	1	0.631047619047619	2
1910	64	Verb	-0.9550069759066181	0	-0.14701391490232618	-0.027932921744575213	0	0.2787777777777778	40
1911	65	Verb	-1.326434224253771	0	-0.8814719805924869	-0.7708782923664819	0	0.2356190476190476	54
1912	66	Verb	-0.6450149627262218	0	-1.5701508172558902	-1.4675154149550453	0	0.25314285714285717	68
1913	67	Verb	-0.18783296022542045	0	-1.1541569534910021	-1.0467143784781388	0	0.6051825396825398	69
1914	68	Verb	-0.3885279385732395	0	-1.1282817370845741	-1.0205401513288577	0	0.11923809523809524	55
1915	69	Verb	7.086753426074976	0	-1.8965766242292952	-1.797713357453671	1	0.659452380952381	41
1916	70	Verb	-0.1588784946343285	0	0.0301317974186071	0.15125986412358136	1	0.7888333333333334	1
1917	0	Adj	1.6570443512247697	0	0.9047397699321708	0.9137173221012906	0	0.31338095238095237	58
1918	1	Adj	1.0613963774587365	0	0.9047397699321708	0.9137173221012906	1	0.5304126984126984	64
1919	2	Adj	1.1118521504303223	0	0.6940576223403564	0.6925288629787589	1	0.4866666666666667	70
1920	3	Adj	-0.24503005399965483	0	-0.9803110243103804	-1.0653373121529421	1	0.8386666666666668	71
1921	4	Adj	-0.1993936283927721	0	-0.6550473578528422	-0.7238533752620158	0	0.28300000000000003	65
1922	5	Adj	-0.9047845567099059	0	-1.113373433315737	-1.205035286335594	1	0.4522222222222223	59
1923	6	Adj	0.24964946079763703	0	0.2911742172963602	0.26955444114795235	0	0.478063492063492	67
1924	7	Adj	1.2739788530119742	0	0.4833754747485418	0.47134040385622694	0	0.3373333333333333	66
1925	8	Adj	0.7203479311238303	0	1.7881263186066214	1.8411566507027843	1	0.47952380952380946	62
1926	9	Adj	-0.0716824195784914	0	0.010264687173940547	-0.025363504348757154	1	0.6281190476190477	63
1927	10	Adj	-0.07890286538476404	0	0.2653009711008741	0.24239094616799217	1	0.5744444444444445	9
1928	11	Adj	0.9154269478178	0	2.076428204784894	2.1438355947651964	1	0.554936507936508	61
1929	12	Adj	-0.1753183379130532	0	0.017657043229793862	-0.017602505783054098	0	0.6590714285714285	49
1930	13	Adj	1.888880717960704	0	1.6883295118526043	1.7363831700657957	0	0.24190476190476193	48
1931	14	Adj	0.773208447383916	0	0.5757799254467061	0.5683528859275129	1	0.7682301587301587	60
1932	15	Adj	-0.29521860212620143	0	-1.6899772056722822	-1.8103931744604183	1	0.8032380952380953	8
1933	16	Adj	1.1617545817108936	0	2.0062008222542893	2.0701061083910193	1	0.6505714285714285	13
1934	17	Adj	0.5160955162902277	0	0.3392245316594056	0.320000931825021	0	0.24973809523809526	12
1935	18	Adj	1.1224104807876363	0	1.1043333834402056	1.1232642833752682	0	0.336	38
1936	19	Adj	0.6069341863312274	0	0.3835786679945245	0.3665669232192383	0	0.1366666666666667	10
1937	20	Adj	-0.3609944278371664	0	-0.5811237972943107	-0.646243389604987	0	0.3992619047619047	11
1938	21	Adj	0.3693718268940336	0	0.9860556865465556	0.9990883063240226	1	0.9273333333333333	39
1939	22	Adj	-0.3439751214641329	0	-0.048874161272884326	-0.08745149287437987	0	0.4873809523809524	15
1940	23	Adj	0.7468777954875063	0	2.335160666739754	2.4154705445647973	1	0.7262301587301588	29
1941	24	Adj	0.22643005739524286	0	0.42054044827379006	0.4053719160477525	1	0.8009999999999999	28
1942	25	Adj	-0.8282501691363067	0	-1.0727154750085448	-1.1623497942242282	1	0.3848571428571428	14
1943	26	Adj	1.0353468856167936	0	1.1006372054122793	1.119383784092417	1	0.5096190476190476	16
1944	27	Adj	-0.4474567616853195	0	-0.5700352632105311	-0.6346018917564328	0	0.5433333333333334	17
1945	28	Adj	0.6530131825670092	0	1.0821563152726463	1.0999812876781598	0	0.43666666666666665	26
1946	29	Adj	0.05476968015408429	0	0.620134061781825	0.6149188773217301	1	0.5376666666666666	32
1947	30	Adj	-0.6869066766186394	0	-0.4776308125123668	-0.5375894096851468	1	0.6633333333333334	33
1948	31	Adj	-0.9472461894021236	0	0.12484620603966444	0.09493197341963759	0	0.2966666666666667	27
1949	32	Adj	0.9684700320471467	0	1.570051814958954	1.6122071930145496	1	0.6341269841269841	19
1950	33	Adj	-0.29975198328616925	0	-0.9359568879752617	-1.018771320758725	0	0.41473809523809524	31
1951	34	Adj	-0.35196000977513053	0	0.17659269843063635	0.1492589633795576	1	0.22466666666666668	25
1952	35	Adj	-0.7394626994084186	0	-0.8583371493888036	-0.9372808358188448	1	0.7454444444444444	24
1953	36	Adj	0.634697734528563	0	0.42054044827379006	0.4053719160477525	0	0.3405714285714286	30
1954	37	Adj	-0.779378338351111	0	-0.16715185816653472	-0.21162746992562598	1	0.32961904761904764	18
1955	38	Adj	-0.5643952145232681	0	-0.2484677747809194	-0.2969984541483577	1	0.235	34
1956	39	Adj	-0.4831717386960539	0	-0.7696288767185658	-0.8441488530304102	1	0.22433333333333333	20
1957	40	Adj	-0.7945633409427747	0	-1.3388402930192578	-1.4417457425895315	0	0.5046666666666667	21
1958	41	Adj	0.1602835597592752	0	0.4501098724972027	0.43641591031056404	1	0.7841428571428571	35
1959	42	Adj	-0.17282417696718438	0	-0.6476550017969891	-0.7160923766963129	1	0.27146825396825397	23
1960	43	Adj	0.24661746351840405	0	0.5314257891115871	0.5217868945332955	1	0.909595238095238	37
1961	44	Adj	2.267085096811487	0	0.7199308685358422	0.7196923579587188	0	0.21933333333333332	36
1962	45	Adj	-0.4528972110027316	0	-0.32978369139530384	-0.38236943837108917	0	0.3813333333333333	22
1963	46	Adj	-0.56213309164278	0	-0.958133956142821	-1.0420543164558336	0	0.4256666666666667	5
1964	47	Adj	1.0841763887736764	0	0.9490939062672897	0.960283313495508	0	0.28633333333333333	45
1965	48	Adj	-0.5572851808190173	0	-0.6772244260204016	-0.7471363709591243	0	0.34299999999999997	51
1966	49	Adj	-0.40922754766165964	0	-0.030393271133251527	-0.06804899646012275	0	0.18823809523809523	50
1967	50	Adj	0.10705218598206193	0	0.2726933271567271	0.2501519447336949	1	0.7546190476190476	44
1968	51	Adj	-0.10799886047385455	0	-0.13388625591519562	-0.17670297637996307	1	0.557142857142857	4
1969	52	Adj	-0.7204425054799987	0	-0.05257033930081114	-0.09133199215723156	0	0.24601587301587302	6
1970	53	Adj	0.6828593513481519	0	0.9823595085186291	0.9952078070411712	0	0.3814761904761905	52
1971	54	Adj	-0.44933920477037365	0	0.0028723311180875637	-0.03312450291445986	1	0.7997619047619046	46
1972	55	Adj	-1.0498596877039488	0	-0.5922123313780904	-0.6578848874535412	0	0.2636190476190476	47
1973	56	Adj	-0.6246330595211664	0	-0.030393271133251527	-0.06804899646012275	0	0.33497619047619054	53
1974	57	Adj	-0.28807656121153385	0	-0.08213976352422374	-0.12237598642004309	1	0.786809523809524	7
1975	58	Adj	-0.16886131804129195	0	0.15811180829100355	0.12985646696530048	0	0.47058730158730155	3
1976	59	Adj	0.0	0	0.18398505448648966	0.15701996194526066	1	0.7142619047619049	57
1977	60	Adj	0.051129494895539855	0	0.7051461564241363	0.7041703608273133	0	0.6054047619047619	43
1978	61	Adj	-0.4835501074779547	0	-0.414795786037615	-0.47162092187667226	0	0.5052380952380953	42
1979	62	Adj	1.8188835834857562	0	2.08012438281282	2.1477160940480475	0	0.3317777777777778	56
1980	63	Adj	0.9810096144652293	0	0.6940576223403564	0.6925288629787589	1	0.631047619047619	2
1981	64	Adj	-0.9271172039929504	0	-0.06365887338459061	-0.10297349000578562	0	0.2787777777777778	40
1982	65	Adj	-1.256723461356655	0	-0.5589467291267514	-0.6229603939078784	0	0.2356190476190476	54
1983	66	Adj	-0.5544863405571719	0	-0.3815301837862759	-0.43669642833100936	0	0.25314285714285717	68
1984	67	Adj	-0.3533749996205806	0	-1.6899772056722822	-1.8103931744604183	0	0.6051825396825398	69
1985	68	Adj	-1.036294713213633	0	-0.048874161272884326	-0.08745149287437987	0	0.11923809523809524	55
1986	69	Adj	0.4524684099193592	0	0.5720837474187795	0.5644723866446615	1	0.659452380952381	41
1987	70	Adj	-0.45887170697385193	0	-0.46654227842858703	-0.5259479118365924	1	0.7888333333333334	1
1988	0	Quantity	0.0726430234782842	0	0.36377705020640333	0.29564135319411483	0	0.31338095238095237	58
1989	1	Quantity	-0.2271396766795302	0	-0.47965682796439907	-0.5554235571339219	1	0.5304126984126984	64
1990	2	Quantity	0.09810724134582988	0	-0.5467481591825311	-0.623121902273652	1	0.4866666666666667	70
1991	3	Quantity	0.03831600397121808	0	-0.7048920113395566	-0.782696572960159	1	0.8386666666666668	71
1992	4	Quantity	0.6611075191863822	0	1.3701470184783837	1.311116530290068	0	0.28300000000000003	65
1993	5	Quantity	-0.33899770338123386	0	0.9292611276163736	0.8662416908004126	1	0.4522222222222223	59
1994	6	Quantity	0.40713831178803095	0	-1.3182984681910492	-1.4016528713805494	0	0.478063492063492	67
1995	7	Quantity	-1.1027808936061456	0	1.0298981244435714	0.9677892085100078	0	0.3373333333333333	66
1996	8	Quantity	-0.13988688855237438	0	0.3733615260947079	0.3053125453569334	1	0.47952380952380946	62
1997	9	Quantity	0.5198432368078207	0	-0.7671911046135363	-0.8455593220184799	1	0.6281190476190477	63
1998	10	Quantity	-0.35605672927466847	0	0.9388456035046778	0.8759128829632309	1	0.5744444444444445	9
[truncated: 69,001 more rows]
