# Supplementary material for: Evaluating spoken language as a biomarker for automated screening of cognitive impairment
Source: Commun Med (Lond). 2025 Dec 12;6:6. doi: 10.1038/s43856-025-01263-1 (PMC12770543; doi:10.1038/s43856-025-01263-1)
Supplement: Supplementary file 6 — Supplementary Data 3 [file 43856_2025_1263_MOESM6_ESM.csv]

	prob	pid	y_true	error	cog_group
0	22.485	58	29	6.515	cn
1	21.638	64	24	2.362	ad-mil
2	19.87	70	18	1.87	ad-mod
3	15.253	71	24	8.747	ad-mil
4	26.767	65	30	3.233	cn
5	25.414	59	25	0.414	ad-mil
6	21.884	67	30	8.116	cn
7	26.113	66	28	1.887	cn
8	21.894	62	16	5.894	ad-mod
9	18.851	63	30	11.149	cn
10	26.784	9	23	3.784	ad-mil
11	21.565	61	19	2.565	ad-mod
12	21.125	49	28	6.875	cn
13	28.898	48	29	0.102	cn
14	19.109	60	20	0.891	ad-mod
15	12.587	8	10	2.587	ad-mod
16	20.028	13	20	0.028	ad-mod
17	28.497	12	30	1.503	cn
18	27.104	38	29	1.896	cn
19	26.147	10	27	0.853	cn
20	25.954	11	30	4.046	cn
21	17.409	39	12	5.409	ad-mod
22	21.377	15	30	8.623	cn
23	16.691	29	5	11.691	ad-sev
24	20.113	28	19	1.113	ad-mod
25	22.386	14	16	6.386	ad-mod
26	23.777	16	10	13.777	ad-mod
27	22.642	17	28	5.358	cn
28	26.083	26	29	2.917	cn
29	23.526	32	25	1.474	ad-mil
30	21.861	33	20	1.861	ad-mod
31	28.555	27	28	0.555	cn
32	21.604	19	20	1.604	ad-mod
33	24.282	31	28	3.718	cn
34	24.641	25	20	4.641	ad-mod
35	22.417	24	20	2.417	ad-mod
36	25.994	30	29	3.006	cn
37	26.869	18	25	1.869	ad-mil
38	25.627	34	25	0.627	ad-mil
39	26.276	20	21	5.276	ad-mil
40	21.587	21	29	7.413	cn
41	20.692	35	17	3.692	ad-mod
42	23.253	23	24	0.747	ad-mil
43	12.104	37	13	0.896	ad-mod
44	25.876	36	29	3.124	cn
45	27.998	22	30	2.002	cn
46	26.165	5	29	2.835	cn
47	26.223	45	27	0.777	cn
48	23.132	51	29	5.868	cn
49	27.644	50	30	2.356	cn
50	18.683	44	12	6.683	ad-mod
51	26.573	4	27	0.427	cn
52	28.132	6	30	1.868	cn
53	26.027	52	30	3.973	cn
54	18.196	46	8	10.196	ad-sev
55	28.65	47	29	0.35	cn
56	27.656	53	24	3.656	ad-mil
57	18.102	7	24	5.898	ad-mil
58	25.897	3	30	4.103	cn
59	16.845	57	12	4.845	ad-mod
60	22.946	43	28	5.054	cn
61	25.898	42	29	3.102	cn
62	25.561	56	30	4.439	cn
63	22.536	2	17	5.536	ad-mod
64	28.205	40	28	0.205	cn
65	26.718	68	30	3.282	cn
66	22.147	69	30	7.853	cn
67	29.545	55	29	0.545	cn
68	22.615	41	20	2.615	ad-mod
69	19.208	1	19	0.208	ad-mod
70	22.927	58	29	6.073	cn
71	19.158	64	24	4.842	ad-mil
72	20.74	70	18	2.74	ad-mod
73	16.716	71	24	7.284	ad-mil
74	27.404	65	30	2.596	cn
75	26.019	59	25	1.019	ad-mil
76	23.981	67	30	6.019	cn
77	27.924	66	28	0.076	cn
78	19.493	62	16	3.493	ad-mod
79	20.352	63	30	9.648	cn
80	23.091	9	23	0.091	ad-mil
81	18.755	61	19	0.245	ad-mod
82	19.489	49	28	8.511	cn
83	27.67	48	29	1.33	cn
84	16.258	60	20	3.742	ad-mod
85	18.007	8	10	8.007	ad-mod
86	24.231	13	20	4.231	ad-mod
87	27.664	12	30	2.336	cn
88	23.965	38	29	5.035	cn
89	24.226	10	27	2.774	cn
90	27.004	11	30	2.996	cn
91	15.118	39	12	3.118	ad-mod
92	22.183	15	30	7.817	cn
93	14.106	29	5	9.106	ad-sev
94	21.694	28	19	2.694	ad-mod
95	25.611	14	16	9.611	ad-mod
96	24.056	16	10	14.056	ad-mod
97	21.713	17	28	6.287	cn
98	27.717	26	29	1.283	cn
99	22.499	32	25	2.501	ad-mil
100	25.1	33	20	5.1	ad-mod
101	26.236	27	28	1.764	cn
102	23.958	19	20	3.958	ad-mod
103	24.293	31	28	3.707	cn
104	22.175	25	20	2.175	ad-mod
105	18.159	24	20	1.841	ad-mod
106	27.022	30	29	1.978	cn
107	23.678	18	25	1.322	ad-mil
108	25.689	34	25	0.689	ad-mil
109	22.444	20	21	1.444	ad-mil
110	20.306	21	29	8.694	cn
111	22.614	35	17	5.614	ad-mod
112	27.01	23	24	3.01	ad-mil
113	13.898	37	13	0.898	ad-mod
114	24.029	36	29	4.971	cn
115	27.469	22	30	2.531	cn
116	27.056	5	29	1.944	cn
117	27.146	45	27	0.146	cn
118	26.651	51	29	2.349	cn
119	28.381	50	30	1.619	cn
120	21.42	44	12	9.42	ad-mod
121	26.381	4	27	0.619	cn
122	28.91	6	30	1.09	cn
123	27.412	52	30	2.588	cn
124	16.404	46	8	8.404	ad-sev
125	23.89	47	29	5.11	cn
126	28.587	53	24	4.587	ad-mil
127	17.939	7	24	6.061	ad-mil
128	24.778	3	30	5.222	cn
129	13.671	57	12	1.671	ad-mod
130	24.627	43	28	3.373	cn
131	26.287	42	29	2.713	cn
132	24.624	56	30	5.376	cn
133	24.45	2	17	7.45	ad-mod
134	25.534	40	28	2.466	cn
135	28.509	68	30	1.491	cn
136	23.87	69	30	6.13	cn
137	28.579	55	29	0.421	cn
138	25.062	41	20	5.062	ad-mod
139	17.763	1	19	1.237	ad-mod
140	25.328	58	29	3.672	cn
141	21.67	64	24	2.33	ad-mil
142	21.273	70	18	3.273	ad-mod
143	14.483	71	24	9.517	ad-mil
144	27.664	65	30	2.336	cn
145	26.213	59	25	1.213	ad-mil
146	23.574	67	30	6.426	cn
147	28.057	66	28	0.057	cn
148	23.652	62	16	7.652	ad-mod
149	26.009	63	30	3.991	cn
150	24.478	9	23	1.478	ad-mil
151	24.46	61	19	5.46	ad-mod
152	23.035	49	28	4.965	cn
153	27.836	48	29	1.164	cn
154	19.886	60	20	0.114	ad-mod
155	17.754	8	10	7.754	ad-mod
156	20.476	13	20	0.476	ad-mod
157	28.557	12	30	1.443	cn
158	26.86	38	29	2.14	cn
159	25.989	10	27	1.011	cn
160	26.859	11	30	3.141	cn
161	18.082	39	12	6.082	ad-mod
162	23.164	15	30	6.836	cn
163	15.102	29	5	10.102	ad-sev
164	22.772	28	19	3.772	ad-mod
165	25.865	14	16	9.865	ad-mod
166	22.577	16	10	12.577	ad-mod
167	25.864	17	28	2.136	cn
168	25.314	26	29	3.686	cn
169	24.685	32	25	0.315	ad-mil
170	21.423	33	20	1.423	ad-mod
171	26.384	27	28	1.616	cn
172	22.488	19	20	2.488	ad-mod
173	25.863	31	28	2.137	cn
174	27.147	25	20	7.147	ad-mod
175	23.191	24	20	3.191	ad-mod
176	25.773	30	29	3.227	cn
177	26.565	18	25	1.565	ad-mil
178	25.878	34	25	0.878	ad-mil
179	27.444	20	21	6.444	ad-mil
180	26.384	21	29	2.616	cn
181	22.807	35	17	5.807	ad-mod
182	26.101	23	24	2.101	ad-mil
183	15.478	37	13	2.478	ad-mod
184	25.657	36	29	3.343	cn
185	27.171	22	30	2.829	cn
186	26.139	5	29	2.861	cn
187	26.699	45	27	0.301	cn
188	26.848	51	29	2.152	cn
189	27.476	50	30	2.524	cn
190	16.165	44	12	4.165	ad-mod
191	27.118	4	27	0.118	cn
192	29.181	6	30	0.819	cn
193	24.911	52	30	5.089	cn
194	16.191	46	8	8.191	ad-sev
195	28.978	47	29	0.022	cn
196	26.617	53	24	2.617	ad-mil
197	19.268	7	24	4.732	ad-mil
198	25.927	3	30	4.073	cn
199	13.515	57	12	1.515	ad-mod
200	24.779	43	28	3.221	cn
201	24.779	42	29	4.221	cn
202	25.004	56	30	4.996	cn
203	25.873	2	17	8.873	ad-mod
204	27.18	40	28	0.82	cn
205	27.282	68	30	2.718	cn
206	23.159	69	30	6.841	cn
207	29.128	55	29	0.128	cn
208	24.839	41	20	4.839	ad-mod
209	18.771	1	19	0.229	ad-mod
210	26.615	58	29	2.385	cn
211	22.919	64	24	1.081	ad-mil
212	24.177	70	18	6.177	ad-mod
213	16.605	71	24	7.395	ad-mil
214	27.745	65	30	2.255	cn
215	25.132	59	25	0.132	ad-mil
216	21.287	67	30	8.713	cn
217	26.664	66	28	1.336	cn
218	23.032	62	16	7.032	ad-mod
219	25.11	63	30	4.89	cn
220	25.589	9	23	2.589	ad-mil
221	24.87	61	19	5.87	ad-mod
222	23.103	49	28	4.897	cn
223	27.526	48	29	1.474	cn
224	21.338	60	20	1.338	ad-mod
225	13.914	8	10	3.914	ad-mod
226	22.128	13	20	2.128	ad-mod
227	27.812	12	30	2.188	cn
228	26.254	38	29	2.746	cn
229	24.868	10	27	2.132	cn
230	27.171	11	30	2.829	cn
231	13.936	39	12	1.936	ad-mod
232	23.877	15	30	6.123	cn
233	15.831	29	5	10.831	ad-sev
234	21.25	28	19	2.25	ad-mod
235	26.702	14	16	10.702	ad-mod
236	21.882	16	10	11.882	ad-mod
237	21.347	17	28	6.653	cn
238	24.545	26	29	4.455	cn
239	24.09	32	25	0.91	ad-mil
240	18.91	33	20	1.09	ad-mod
241	26.046	27	28	1.954	cn
242	21.676	19	20	1.676	ad-mod
243	24.785	31	28	3.215	cn
244	26.482	25	20	6.482	ad-mod
245	16.261	24	20	3.739	ad-mod
246	25.806	30	29	3.194	cn
247	27.601	18	25	2.601	ad-mil
248	26.637	34	25	1.637	ad-mil
249	25.763	20	21	4.763	ad-mil
250	26.406	21	29	2.594	cn
251	18.806	35	17	1.806	ad-mod
252	25.739	23	24	1.739	ad-mil
253	13.685	37	13	0.685	ad-mod
254	26.352	36	29	2.648	cn
255	26.066	22	30	3.934	cn
256	24.403	5	29	4.597	cn
257	25.174	45	27	1.826	cn
258	24.504	51	29	4.496	cn
259	28.627	50	30	1.373	cn
260	17.806	44	12	5.806	ad-mod
261	25.979	4	27	1.021	cn
262	28.515	6	30	1.485	cn
263	25.946	52	30	4.054	cn
264	13.7	46	8	5.7	ad-sev
265	27.24	47	29	1.76	cn
266	27.129	53	24	3.129	ad-mil
267	20.496	7	24	3.504	ad-mil
268	23.812	3	30	6.188	cn
269	13.184	57	12	1.184	ad-mod
270	24.853	43	28	3.147	cn
271	25.003	42	29	3.997	cn
272	26.266	56	30	3.734	cn
273	23.792	2	17	6.792	ad-mod
274	27.99	40	28	0.01	cn
275	27.281	68	30	2.719	cn
276	20.554	69	30	9.446	cn
277	28.081	55	29	0.919	cn
278	24.934	41	20	4.934	ad-mod
279	14.681	1	19	4.319	ad-mod
280	25.025	58	29	3.975	cn
281	21.092	64	24	2.908	ad-mil
282	23.351	70	18	5.351	ad-mod
283	17.084	71	24	6.916	ad-mil
284	28.506	65	30	1.494	cn
285	26.253	59	25	1.253	ad-mil
286	24.314	67	30	5.686	cn
287	27.763	66	28	0.237	cn
288	22.794	62	16	6.794	ad-mod
289	20.995	63	30	9.005	cn
290	25.088	9	23	2.088	ad-mil
291	23.488	61	19	4.488	ad-mod
292	23.855	49	28	4.145	cn
293	27.727	48	29	1.273	cn
294	19.23	60	20	0.77	ad-mod
295	18.358	8	10	8.358	ad-mod
296	20.942	13	20	0.942	ad-mod
297	26.724	12	30	3.276	cn
298	27.314	38	29	1.686	cn
299	24.559	10	27	2.441	cn
300	25.805	11	30	4.195	cn
301	14.919	39	12	2.919	ad-mod
302	24.751	15	30	5.249	cn
303	15.598	29	5	10.598	ad-sev
304	18.271	28	19	0.729	ad-mod
305	25.517	14	16	9.517	ad-mod
306	23.7	16	10	13.7	ad-mod
307	21.975	17	28	6.025	cn
308	26.872	26	29	2.128	cn
309	22.539	32	25	2.461	ad-mil
310	22.571	33	20	2.571	ad-mod
311	27.281	27	28	0.719	cn
312	24.123	19	20	4.123	ad-mod
313	27.847	31	28	0.153	cn
314	27.226	25	20	7.226	ad-mod
315	22.323	24	20	2.323	ad-mod
316	26.214	30	29	2.786	cn
317	27.727	18	25	2.727	ad-mil
318	27.066	34	25	2.066	ad-mil
319	27.576	20	21	6.576	ad-mil
320	25.21	21	29	3.79	cn
321	21.863	35	17	4.863	ad-mod
322	24.992	23	24	0.992	ad-mil
323	14.398	37	13	1.398	ad-mod
324	28.225	36	29	0.775	cn
325	27.59	22	30	2.41	cn
326	24.322	5	29	4.678	cn
327	25.777	45	27	1.223	cn
328	24.82	51	29	4.18	cn
329	27.14	50	30	2.86	cn
330	19.631	44	12	7.631	ad-mod
331	25.746	4	27	1.254	cn
332	28.563	6	30	1.437	cn
333	24.25	52	30	5.75	cn
334	15.79	46	8	7.79	ad-sev
335	28.115	47	29	0.885	cn
336	27.948	53	24	3.948	ad-mil
337	19.424	7	24	4.576	ad-mil
338	26.316	3	30	3.684	cn
339	15.991	57	12	3.991	ad-mod
340	23.995	43	28	4.005	cn
341	24.519	42	29	4.481	cn
342	22.809	56	30	7.191	cn
343	21.938	2	17	4.938	ad-mod
344	28.262	40	28	0.262	cn
345	28.122	68	30	1.878	cn
346	23.34	69	30	6.66	cn
347	28.865	55	29	0.135	cn
348	25.15	41	20	5.15	ad-mod
349	18.386	1	19	0.614	ad-mod
350	23.43	58	29	5.57	cn
351	24.51	64	24	0.51	ad-mil
352	24.047	70	18	6.047	ad-mod
353	12.763	71	24	11.237	ad-mil
354	27.944	65	30	2.056	cn
355	26.988	59	25	1.988	ad-mil
356	21.365	67	30	8.635	cn
357	26.167	66	28	1.833	cn
358	24.673	62	16	8.673	ad-mod
359	22.93	63	30	7.07	cn
360	23.057	9	23	0.057	ad-mil
361	23.341	61	19	4.341	ad-mod
362	23.37	49	28	4.63	cn
363	26.394	48	29	2.606	cn
364	17.227	60	20	2.773	ad-mod
365	14.554	8	10	4.554	ad-mod
366	17.9	13	20	2.1	ad-mod
367	28.456	12	30	1.544	cn
368	26.982	38	29	2.018	cn
369	25.491	10	27	1.509	cn
370	26.722	11	30	3.278	cn
371	12.942	39	12	0.942	ad-mod
372	23.544	15	30	6.456	cn
373	14.63	29	5	9.63	ad-sev
374	17.969	28	19	1.031	ad-mod
375	21.111	14	16	5.111	ad-mod
376	24.712	16	10	14.712	ad-mod
377	21.59	17	28	6.41	cn
378	25.594	26	29	3.406	cn
379	22.492	32	25	2.508	ad-mil
380	23.031	33	20	3.031	ad-mod
381	25.642	27	28	2.358	cn
382	20.833	19	20	0.833	ad-mod
383	25.511	31	28	2.489	cn
384	26.937	25	20	6.937	ad-mod
385	20.984	24	20	0.984	ad-mod
386	25.844	30	29	3.156	cn
387	27.826	18	25	2.826	ad-mil
388	26.097	34	25	1.097	ad-mil
389	27.704	20	21	6.704	ad-mil
390	25.443	21	29	3.557	cn
391	17.966	35	17	0.966	ad-mod
392	26.143	23	24	2.143	ad-mil
393	13.324	37	13	0.324	ad-mod
394	27.693	36	29	1.307	cn
395	26.094	22	30	3.906	cn
396	22.425	5	29	6.575	cn
397	27.418	45	27	0.418	cn
398	26.331	51	29	2.669	cn
399	27.886	50	30	2.114	cn
400	15.879	44	12	3.879	ad-mod
401	24.535	4	27	2.465	cn
402	27.821	6	30	2.179	cn
403	26.045	52	30	3.955	cn
404	15.45	46	8	7.45	ad-sev
405	28.078	47	29	0.922	cn
406	27.827	53	24	3.827	ad-mil
407	19.428	7	24	4.572	ad-mil
408	25.593	3	30	4.407	cn
409	12.157	57	12	0.157	ad-mod
410	24.044	43	28	3.956	cn
411	23.346	42	29	5.654	cn
412	23.417	56	30	6.583	cn
413	24.303	2	17	7.303	ad-mod
414	25.199	40	28	2.801	cn
415	27.956	68	30	2.044	cn
416	20.557	69	30	9.443	cn
417	28.473	55	29	0.527	cn
418	24.502	41	20	4.502	ad-mod
419	20.463	1	19	1.463	ad-mod
420	25.562	58	29	3.438	cn
421	24.319	64	24	0.319	ad-mil
422	21.481	70	18	3.481	ad-mod
423	17.852	71	24	6.148	ad-mil
424	28.598	65	30	1.402	cn
425	23.337	59	25	1.663	ad-mil
426	20.652	67	30	9.348	cn
427	25.906	66	28	2.094	cn
428	23.78	62	16	7.78	ad-mod
429	19.392	63	30	10.608	cn
430	26.198	9	23	3.198	ad-mil
431	23.747	61	19	4.747	ad-mod
432	24.741	49	28	3.259	cn
433	27.844	48	29	1.156	cn
434	18.863	60	20	1.137	ad-mod
435	17.506	8	10	7.506	ad-mod
436	18.246	13	20	1.754	ad-mod
437	28.5	12	30	1.5	cn
438	26.953	38	29	2.047	cn
439	26.366	10	27	0.634	cn
440	26.786	11	30	3.214	cn
441	15.123	39	12	3.123	ad-mod
442	24.46	15	30	5.54	cn
443	16.764	29	5	11.764	ad-sev
444	20.34	28	19	1.34	ad-mod
445	24.309	14	16	8.309	ad-mod
446	24.588	16	10	14.588	ad-mod
447	22.425	17	28	5.575	cn
448	26.259	26	29	2.741	cn
449	20.821	32	25	4.179	ad-mil
450	20.133	33	20	0.133	ad-mod
451	27.489	27	28	0.511	cn
452	18.211	19	20	1.789	ad-mod
453	25.459	31	28	2.541	cn
454	23.045	25	20	3.045	ad-mod
455	21.074	24	20	1.074	ad-mod
456	26.715	30	29	2.285	cn
457	27.509	18	25	2.509	ad-mil
458	26.037	34	25	1.037	ad-mil
459	26.841	20	21	5.841	ad-mil
460	21.761	21	29	7.239	cn
461	19.412	35	17	2.412	ad-mod
462	22.737	23	24	1.263	ad-mil
463	14.121	37	13	1.121	ad-mod
464	26.43	36	29	2.57	cn
465	27.672	22	30	2.328	cn
466	24.991	5	29	4.009	cn
467	26.717	45	27	0.283	cn
468	20.712	51	29	8.288	cn
469	26.78	50	30	3.22	cn
470	16.472	44	12	4.472	ad-mod
471	24.404	4	27	2.596	cn
472	28.84	6	30	1.16	cn
473	27.081	52	30	2.919	cn
474	16.893	46	8	8.893	ad-sev
475	26.835	47	29	2.165	cn
476	27.997	53	24	3.997	ad-mil
477	19.988	7	24	4.012	ad-mil
478	25.578	3	30	4.422	cn
479	14.84	57	12	2.84	ad-mod
480	24.464	43	28	3.536	cn
481	25.624	42	29	3.376	cn
482	26.072	56	30	3.928	cn
483	22.613	2	17	5.613	ad-mod
484	27.429	40	28	0.571	cn
485	28.051	68	30	1.949	cn
486	21.631	69	30	8.369	cn
487	29.351	55	29	0.351	cn
488	23.839	41	20	3.839	ad-mod
489	18.728	1	19	0.272	ad-mod
490	24.017	58	29	4.983	cn
491	21.34	64	24	2.66	ad-mil
492	22.01	70	18	4.01	ad-mod
493	21.697	71	24	2.303	ad-mil
494	27.557	65	30	2.443	cn
495	23.562	59	25	1.438	ad-mil
496	23.974	67	30	6.026	cn
497	27.797	66	28	0.203	cn
498	21.899	62	16	5.899	ad-mod
499	21.247	63	30	8.753	cn
500	21.098	9	23	1.902	ad-mil
501	18.966	61	19	0.034	ad-mod
502	22.624	49	28	5.376	cn
503	28.008	48	29	0.992	cn
504	14.405	60	20	5.595	ad-mod
505	17.5	8	10	7.5	ad-mod
506	23.646	13	20	3.646	ad-mod
507	28.325	12	30	1.675	cn
508	27.201	38	29	1.799	cn
509	26.533	10	27	0.467	cn
510	27.284	11	30	2.716	cn
511	16.238	39	12	4.238	ad-mod
512	23.516	15	30	6.484	cn
513	12.428	29	5	7.428	ad-sev
514	21.375	28	19	2.375	ad-mod
515	24.024	14	16	8.024	ad-mod
516	22.412	16	10	12.412	ad-mod
517	24.24	17	28	3.76	cn
518	27.622	26	29	1.378	cn
519	19.781	32	25	5.219	ad-mil
520	24.188	33	20	4.188	ad-mod
521	27.32	27	28	0.68	cn
522	22.498	19	20	2.498	ad-mod
523	24.173	31	28	3.827	cn
524	24.788	25	20	4.788	ad-mod
525	19.796	24	20	0.204	ad-mod
526	25.338	30	29	3.662	cn
527	26.312	18	25	1.312	ad-mil
528	26.48	34	25	1.48	ad-mil
529	25.204	20	21	4.204	ad-mil
530	23.288	21	29	5.712	cn
531	23.737	35	17	6.737	ad-mod
532	25.946	23	24	1.946	ad-mil
533	13.035	37	13	0.035	ad-mod
534	26.65	36	29	2.35	cn
535	27.007	22	30	2.993	cn
536	26.526	5	29	2.474	cn
537	26.466	45	27	0.534	cn
538	27.569	51	29	1.431	cn
539	26.066	50	30	3.934	cn
540	18.253	44	12	6.253	ad-mod
541	24.623	4	27	2.377	cn
542	29.004	6	30	0.996	cn
543	26.104	52	30	3.896	cn
544	17.365	46	8	9.365	ad-sev
545	27.978	47	29	1.022	cn
546	28.192	53	24	4.192	ad-mil
547	20.149	7	24	3.851	ad-mil
548	24.688	3	30	5.312	cn
549	14.892	57	12	2.892	ad-mod
550	22.797	43	28	5.203	cn
551	27.333	42	29	1.667	cn
552	23.234	56	30	6.766	cn
553	23.499	2	17	6.499	ad-mod
554	24.169	40	28	3.831	cn
555	28.633	68	30	1.367	cn
556	22.877	69	30	7.123	cn
557	27.698	55	29	1.302	cn
558	22.939	41	20	2.939	ad-mod
559	16.086	1	19	2.914	ad-mod
560	24.286	58	29	4.714	cn
561	19.619	64	24	4.381	ad-mil
562	20.911	70	18	2.911	ad-mod
563	16.886	71	24	7.114	ad-mil
564	29.102	65	30	0.898	cn
565	24.566	59	25	0.434	ad-mil
566	22.015	67	30	7.985	cn
567	27.07	66	28	0.93	cn
568	21.632	62	16	5.632	ad-mod
569	22.982	63	30	7.018	cn
570	26.337	9	23	3.337	ad-mil
571	21.941	61	19	2.941	ad-mod
572	23.446	49	28	4.554	cn
573	27.934	48	29	1.066	cn
574	15.854	60	20	4.146	ad-mod
575	17.195	8	10	7.195	ad-mod
576	17.369	13	20	2.631	ad-mod
577	26.168	12	30	3.832	cn
578	25.876	38	29	3.124	cn
579	27.073	10	27	0.073	cn
580	27.953	11	30	2.047	cn
581	13.217	39	12	1.217	ad-mod
582	23.388	15	30	6.612	cn
583	16.083	29	5	11.083	ad-sev
584	20.439	28	19	1.439	ad-mod
585	22.101	14	16	6.101	ad-mod
586	23.43	16	10	13.43	ad-mod
587	23.154	17	28	4.846	cn
588	23.018	26	29	5.982	cn
589	20.725	32	25	4.275	ad-mil
590	19.23	33	20	0.77	ad-mod
591	26.963	27	28	1.037	cn
592	18.275	19	20	1.725	ad-mod
593	24.521	31	28	3.479	cn
594	25.186	25	20	5.186	ad-mod
595	18.573	24	20	1.427	ad-mod
596	27.098	30	29	1.902	cn
597	23.924	18	25	1.076	ad-mil
598	26.862	34	25	1.862	ad-mil
599	24.163	20	21	3.163	ad-mil
600	20.249	21	29	8.751	cn
601	21.678	35	17	4.678	ad-mod
602	26.946	23	24	2.946	ad-mil
603	14.452	37	13	1.452	ad-mod
604	23.571	36	29	5.429	cn
605	26.255	22	30	3.745	cn
606	26.836	5	29	2.164	cn
607	26.773	45	27	0.227	cn
608	26.082	51	29	2.918	cn
609	24.236	50	30	5.764	cn
610	19.31	44	12	7.31	ad-mod
611	21.233	4	27	5.767	cn
612	27.774	6	30	2.226	cn
613	27.561	52	30	2.439	cn
614	15.732	46	8	7.732	ad-sev
615	27.783	47	29	1.217	cn
616	27.066	53	24	3.066	ad-mil
617	19.864	7	24	4.136	ad-mil
618	24.161	3	30	5.839	cn
619	11.089	57	12	0.911	ad-mod
620	22.866	43	28	5.134	cn
621	25.786	42	29	3.214	cn
622	20.633	56	30	9.367	cn
623	22.8	2	17	5.8	ad-mod
624	27.232	40	28	0.768	cn
625	28.538	68	30	1.462	cn
626	22.744	69	30	7.256	cn
627	29.68	55	29	0.68	cn
628	23.642	41	20	3.642	ad-mod
629	17.707	1	19	1.293	ad-mod
630	25.581	58	29	3.419	cn
631	22.819	64	24	1.181	ad-mil
632	22.548	70	18	4.548	ad-mod
633	18.599	71	24	5.401	ad-mil
634	27.699	65	30	2.301	cn
635	26.345	59	25	1.345	ad-mil
636	19.45	67	30	10.55	cn
637	26.484	66	28	1.516	cn
638	23.979	62	16	7.979	ad-mod
639	24.938	63	30	5.062	cn
640	23.745	9	23	0.745	ad-mil
641	22.622	61	19	3.622	ad-mod
642	20.456	49	28	7.544	cn
643	26.47	48	29	2.53	cn
644	19.375	60	20	0.625	ad-mod
645	16.597	8	10	6.597	ad-mod
646	15.446	13	20	4.554	ad-mod
647	28.346	12	30	1.654	cn
648	23.839	38	29	5.161	cn
649	25.626	10	27	1.374	cn
650	26.232	11	30	3.768	cn
651	12.585	39	12	0.585	ad-mod
652	24.711	15	30	5.289	cn
653	16.877	29	5	11.877	ad-sev
654	18.656	28	19	0.344	ad-mod
655	22.727	14	16	6.727	ad-mod
656	23.236	16	10	13.236	ad-mod
657	24.852	17	28	3.148	cn
658	23.962	26	29	5.038	cn
659	25.416	32	25	0.416	ad-mil
660	20.351	33	20	0.351	ad-mod
661	27.164	27	28	0.836	cn
662	21.06	19	20	1.06	ad-mod
663	25.497	31	28	2.503	cn
664	25.217	25	20	5.217	ad-mod
665	21.343	24	20	1.343	ad-mod
666	27.176	30	29	1.824	cn
667	26.917	18	25	1.917	ad-mil
668	25.337	34	25	0.337	ad-mil
669	25.302	20	21	4.302	ad-mil
670	25.519	21	29	3.481	cn
671	18.889	35	17	1.889	ad-mod
672	23.776	23	24	0.224	ad-mil
673	14.702	37	13	1.702	ad-mod
674	25.903	36	29	3.097	cn
675	26.952	22	30	3.048	cn
676	27.493	5	29	1.507	cn
677	26.508	45	27	0.492	cn
678	26.693	51	29	2.307	cn
679	26.444	50	30	3.556	cn
680	15.771	44	12	3.771	ad-mod
681	25.734	4	27	1.266	cn
682	28.207	6	30	1.793	cn
683	25.106	52	30	4.894	cn
684	14.397	46	8	6.397	ad-sev
685	26.086	47	29	2.914	cn
686	28.754	53	24	4.754	ad-mil
687	17.719	7	24	6.281	ad-mil
688	24.645	3	30	5.355	cn
689	12.34	57	12	0.34	ad-mod
690	23.111	43	28	4.889	cn
691	19.374	42	29	9.626	cn
692	25.688	56	30	4.312	cn
693	25.073	2	17	8.073	ad-mod
694	26.836	40	28	1.164	cn
695	24.008	68	30	5.992	cn
696	20.474	69	30	9.526	cn
697	28.788	55	29	0.212	cn
698	22.646	41	20	2.646	ad-mod
699	20.699	1	19	1.699	ad-mod
